# Supplementary material for: Metabarcoding dietary analysis in the insectivorous bat Nyctalusleisleri and implications for conservation
Source: Biodivers Data J. 2023 Nov 14;11:e111146. doi: 10.3897/BDJ.11.e111146 (PMC10838074; doi:10.3897/BDJ.11.e111146)
Supplement: Supplementary material 2 — ASV table for the guano samples [file bdj-11-e111146-s002.xlsx]

## Sheet: Sheet1
KF01-01	KF01-02	KF01-03	KF01-06	KF01-07	KF01-08	KF01-09	KF01-10	KF01-11	Kingdom	Phylum	Class	Order	Family	Genus	Species	Marker
0	0	7	0	0	0	0	0	0	Metazoa	Arthropoda	Arachnida	Araneae	Tetragnathidae	Metellina	Metellina mengei	16S
0	147	34	0	0	0	0	0	0	Animalia	Arthropoda	Arachnida	Araneae	Anyphaenidae	Anyphaena	Anyphaena accentuata	COI_ART
0	0	0	79	0	0	0	0	0	Animalia	Arthropoda	Arachnida	Araneae	Clubionidae	Clubiona	Clubiona corticalis	COI_ART
0	201	0	0	0	0	0	0	0	Animalia	Arthropoda	Arachnida	Araneae	Araneidae	Gibbaranea	Gibbaranea gibbosa	COI_ART
0	0	0	0	0	103	0	0	0	Animalia	Arthropoda	Arachnida	Araneae	Linyphiidae	Neriene	Neriene montana	COI_ART
0	15	0	0	0	0	0	0	0	Animalia	Arthropoda	Arachnida	Araneae	Philodromidae	Philodromus	Philodromus rufus	COI_ART
0	0	0	0	29	0	0	0	0	Animalia	Arthropoda	Arachnida	Araneae	Theridiidae	Platnickina	Platnickina tincta	COI_ART
0	0	0	0	0	43	0	0	0	Metazoa	Arthropoda	Insecta	Blattodea	Ectobiidae	Ectobius	Ectobius sylvestris	16S
0	0	8	8	3	52	12	0	0	Metazoa	Arthropoda	Insecta	Coleoptera	Coccinellidae	Harmonia	Harmonia axyridis	16S
8	0	0	66	0	0	850	913	583	Metazoa	Arthropoda	Insecta	Coleoptera	Hydraenidae	Hydraena	Hydraena sardoa	16S
274	7	0	2	31870	23	6	20	0	Metazoa	Arthropoda	Insecta	Coleoptera	Elateridae	Melanotus	Melanotus villosus	16S
0	0	0	0	9	0	0	0	0	Metazoa	Arthropoda	Insecta	Coleoptera	Scraptiidae	Anaspis	Anaspis maculata	16S
0	0	0	0	0	0	11	0	0	Metazoa	Arthropoda	Insecta	Coleoptera	Dytiscidae	Rhantus	Rhantus suturalis	16S
0	0	0	0	36	0	0	0	0	Metazoa	Arthropoda	Insecta	Coleoptera	Cleridae	Clerus	Clerus mutillarius	16S
0	0	0	0	769	0	897	1807	11	Metazoa	Arthropoda	Insecta	Coleoptera	Elateridae	Stenagostus	Stenagostus rhombeus	16S+mIdg+COI_ART
27	0	10	0	373	3110	0	0	0	Metazoa	Arthropoda	Insecta	Coleoptera	Elateridae	Athous	Athous vittatus	16S+mIdg+COI_ART
0	0	0	0	262	2002	0	0	0	Metazoa	Arthropoda	Insecta	Coleoptera	Elateridae	Hemicrepidius	Hemicrepidius hirtus	16S
0	0	0	0	24	0	141	0	0	Metazoa	Arthropoda	Insecta	Coleoptera	Scarabaeidae	Amphimallon	Amphimallon solstitiale	16S
0	0	0	46	337	1832	0	0	0	Metazoa	Arthropoda	Insecta	Coleoptera	Staphylinidae	Haploglossa	Haploglossa villosula	16S
0	0	145	0	26	0	0	0	0	Metazoa	Arthropoda	Insecta	Coleoptera	Carabidae	Nebria	Nebria salina	16S
0	204	0	0	0	0	0	0	0	Metazoa	Arthropoda	Insecta	Coleoptera	Scarabaeidae	Tropinota	Tropinota squalida	16S
0	0	0	0	15	37	44	12	25	Metazoa	Arthropoda	Insecta	Coleoptera	Hydraenidae	Hydraena	Hydraena platycnemis	16S
0	0	0	21	0	0	0	0	0	Metazoa	Arthropoda	Insecta	Coleoptera	Hydraenidae	Hydraena	Hydraena pallidula	16S
0	0	0	0	0	0	0	25	0	Metazoa	Arthropoda	Insecta	Coleoptera	Scarabaeidae	Serica	Serica brunnea	16S
0	0	0	0	0	6	9	6	0	Metazoa	Arthropoda	Insecta	Coleoptera	Hydrophilidae	Cymbiodyta	Cymbiodyta marginella	16S
0	0	0	0	54	0	0	0	0	Metazoa	Arthropoda	Insecta	Coleoptera	Cleridae	Opilo	Opilo mollis	16S
0	0	0	0	0	0	0	220	0	Metazoa	Arthropoda	Insecta	Coleoptera	Carabidae	Trechus	Trechus quadristriatus	16S+COI_ART
0	0	0	46	0	0	0	0	0	Metazoa	Arthropoda	Insecta	Coleoptera	Dermestidae	Thylodrias	Thylodrias contractus	16S
0	27	0	0	0	0	0	0	42	Metazoa	Arthropoda	Insecta	Coleoptera	Melyridae	Dasytes	Dasytes aeratus	16S+COI_ART
21	0	0	0	0	0	0	0	0	Metazoa	Arthropoda	Insecta	Coleoptera	Elateridae	Denticollis	Denticollis linearis	16S+COI_ART
0	0	0	0	0	12	0	0	0	Metazoa	Arthropoda	Insecta	Coleoptera	Staphylinidae	Pella	Pella humeralis	16S
0	7	0	0	0	0	0	0	0	Metazoa	Arthropoda	Insecta	Coleoptera	Geotrupidae	Anoplotrupes	Anoplotrupes stercorosus	16S
0	0	0	0	0	0	0	5	0	Metazoa	Arthropoda	Insecta	Coleoptera	Carabidae	Trechus	Trechus apoduvalipenis	16S
0	0	0	0	0	0	45	0	0	Animalia	Arthropoda	Insecta	Coleoptera	Cantharidae	Malthodes	Malthodes mysticus	mIdg
12	0	0	0	384	0	0	0	0	Animalia	Arthropoda	Insecta	Coleoptera	Elateridae	Melanotus	Melanotus rufipes	mIdg+COI_ART
5	3	0	0	0	0	0	0	0	Animalia	Arthropoda	Insecta	Coleoptera	Scirtidae	Scirtes	Scirtes hemisphaericus	mIdg
0	0	0	97	45	12	0	0	0	Animalia	Arthropoda	Insecta	Coleoptera	Tenebrionidae	Tenebrio	Tenebrio molitor	mIdg+COI_ART
0	0	0	0	73	64	0	0	0	Animalia	Arthropoda	Insecta	Coleoptera	Staphylinidae	Atheta	Atheta nigricornis	COI_ART
0	0	0	0	69	0	0	0	0	Animalia	Arthropoda	Insecta	Coleoptera	Nitidulidae	Cryptarcha	Cryptarcha strigata	COI_ART
0	0	0	0	72	0	0	0	0	Animalia	Arthropoda	Insecta	Coleoptera	Nitidulidae	Cryptarcha	Cryptarcha undata	COI_ART
0	21	0	0	154	0	0	0	0	Animalia	Arthropoda	Insecta	Coleoptera	Curculionidae	Curculio	Curculio nucum	COI_ART
0	0	0	0	0	17	0	0	0	Animalia	Arthropoda	Insecta	Coleoptera	Curculionidae	Curculio	Curculio pellitus	COI_ART
21	12	218	0	0	0	7	0	0	Animalia	Arthropoda	Insecta	Coleoptera	Curculionidae	Curculio	Curculio venosus	COI_ART
0	115	0	0	0	0	0	0	0	Animalia	Arthropoda	Insecta	Coleoptera	Melyridae	Dasytes	Dasytes cyaneus	COI_ART
0	0	0	0	253	0	0	0	0	Animalia	Arthropoda	Insecta	Coleoptera	Anobiidae	Grynobius	Grynobius planus	COI_ART
0	0	73	0	15429	2477	37	0	0	Animalia	Arthropoda	Insecta	Coleoptera	Staphylinidae	Haploglossa	Haploglossa marginalis	COI_ART
0	5	40	0	370	54121	39	0	17	Animalia	Arthropoda	Insecta	Coleoptera	Lagriidae	Lagria	Lagria hirta	COI_ART
0	0	0	0	0	84	0	0	0	Animalia	Arthropoda	Insecta	Coleoptera	Lymexylonidae	Lymexylon	Lymexylon navale	COI_ART
0	51	0	0	0	0	0	0	0	Animalia	Arthropoda	Insecta	Coleoptera	Nitidulidae	Meligethes	Meligethes subrugosus	COI_ART
0	0	0	0	0	0	0	15	0	Animalia	Arthropoda	Insecta	Coleoptera	Carabidae	Nebria	Nebria brevicollis	COI_ART
0	0	0	0	0	0	0	11	0	Animalia	Arthropoda	Insecta	Coleoptera	Carabidae	Ocys	Ocys harpaloides	COI_ART
0	0	0	0	41	0	0	0	0	Animalia	Arthropoda	Insecta	Coleoptera	Corylophidae	Orthoperus	Orthoperus mundus	COI_ART
0	0	0	0	21	0	0	0	0	Animalia	Arthropoda	Insecta	Coleoptera	Chrysomelidae	Psylliodes	Psylliodes chalcomerus	COI_ART
0	0	0	0	0	0	0	40	0	Animalia	Arthropoda	Insecta	Coleoptera	Cantharidae	Rhagonycha	Rhagonycha fulva	COI_ART
0	14	0	0	0	0	0	0	0	Animalia	Arthropoda	Insecta	Coleoptera	Geotrupidae	Typhaeus	Typhaeus typhoeus	COI_ART
0	0	0	0	0	0	0	46	0	Animalia	Arthropoda	Insecta	Coleoptera	Staphylinidae	Xantholinus	Xantholinus laevigatus	COI_ART
0	0	0	0	0	32	29	25	12	Metazoa	Arthropoda	Insecta	Diptera	Dolichopodidae	Neurigona	Neurigona pectinata	16S
17	147901	108206	1554	2067	76673	6	0	0	Metazoa	Arthropoda	Insecta	Diptera	Culicidae	Aedes	Aedes scutellaris	16S
0	5	431	184545	23904	13551	9877	11167	5482	Metazoa	Arthropoda	Insecta	Diptera	Tephritidae	Bactrocera	Bactrocera oleae	16S
17	0	0	0	0	156	69	152	76	Metazoa	Arthropoda	Insecta	Diptera	Culicidae	Anopheles	Anopheles yatsushiroensis	16S
0	0	0	0	0	273	0	0	0	Metazoa	Arthropoda	Insecta	Diptera	Tabanidae	Tabanus	Tabanus rufofrater	16S
0	0	0	0	0	0	451	0	6	Metazoa	Arthropoda	Insecta	Diptera	Dolichopodidae	Dolichopus	Dolichopus bigeniculatus	16S
16	2977	493	4374	470	12187	12338	2659	1843	Metazoa	Arthropoda	Insecta	Diptera	Culicidae	Aedes	Aedes albopictus	16S
0	0	0	0	0	49	0	0	0	Metazoa	Arthropoda	Insecta	Diptera	Syrphidae	Cyphipelta	Cyphipelta rufocyanea	16S
118	152	32	166	14393	1078	9813	975	259	Metazoa	Arthropoda	Insecta	Diptera	Chironomidae	Chironomus	Chironomus riparius	16S
104	0	0	0	121	72	0	0	0	Metazoa	Arthropoda	Insecta	Diptera	Syrphidae	Eristalinus	Eristalinus punctulatus	16S
72	10	28	568	459	449	1934	531	0	Metazoa	Arthropoda	Insecta	Diptera	Drosophilidae	Drosophila	Drosophila flexa	16S
4	0	0	198	0	117	53	35	48	Metazoa	Arthropoda	Insecta	Diptera	Lauxaniidae	Lyciella	Lyciella platycephala	16S
0	0	0	0	0	117	26	0	0	Metazoa	Arthropoda	Insecta	Diptera	Phoridae	Rhyncophoromyia	Rhyncophoromyia maculineura	16S
3	0	0	110	32	1082	5949	784	509	Metazoa	Arthropoda	Insecta	Diptera	Lauxaniidae	Pseudolyciella	Pseudolyciella pallidiventris	16S
0	0	0	0	0	104	0	0	0	Metazoa	Arthropoda	Insecta	Diptera	Syrphidae	Psilota	Psilota rubra	16S
0	0	0	129	0	0	208	245	108	Metazoa	Arthropoda	Insecta	Diptera	Dolichopodidae	Chrysotimus	Chrysotimus flaviventris	16S
0	0	0	0	0	0	32	0	0	Metazoa	Arthropoda	Insecta	Diptera	Phoridae	Myriophora	Myriophora tenuis	16S
7	0	0	0	0	0	0	0	0	Metazoa	Arthropoda	Insecta	Diptera	Keroplatidae	Proceroplatus	Proceroplatus trinidadensis	16S
0	0	0	1267	0	68	0	0	0	Metazoa	Arthropoda	Insecta	Diptera	Syrphidae	Chalcosyrphus	Chalcosyrphus elongatus	16S
0	0	0	0	29	50	311	115	24	Metazoa	Arthropoda	Insecta	Diptera	Lauxaniidae	Calliopum	Calliopum elisae	16S
0	0	0	0	0	304	0	0	0	Metazoa	Arthropoda	Insecta	Diptera	Muscidae	Musca	Musca domestica vicina	16S
0	0	0	0	0	156	0	0	0	Metazoa	Arthropoda	Insecta	Diptera	Dryomyzidae	Dryomyza	Dryomyza anilis	16S
0	0	0	0	0	0	40	0	0	Metazoa	Arthropoda	Insecta	Diptera	Muscidae	Musca	Musca domestica	16S
0	0	0	0	42	60	301	0	0	Metazoa	Arthropoda	Insecta	Diptera	Helosciomyzidae	Neosciomyza	Neosciomyza luteipennis	16S
0	0	48	0	36	188	0	0	0	Metazoa	Arthropoda	Insecta	Diptera	Drosophilidae	Scaptomyza	Scaptomyza exigua	16S
0	0	0	0	0	13	17	0	31	Metazoa	Arthropoda	Insecta	Diptera	Lauxaniidae	Sapromyza	Sapromyza hyalinata	16S
0	0	0	0	45	34	0	0	0	Metazoa	Arthropoda	Insecta	Diptera	Tephritidae	Phytalmia	Phytalmia alcicornis	16S
0	0	0	0	22	74	0	0	0	Metazoa	Arthropoda	Insecta	Diptera	Culicidae	Anopheles	Anopheles stephensi	16S
0	0	0	0	93	0	0	0	13	Metazoa	Arthropoda	Insecta	Diptera	Lauxaniidae	Calliopum	Calliopum simillimum	16S
0	0	0	0	0	0	0	11	0	Metazoa	Arthropoda	Insecta	Diptera	Tephritidae	Tomoplagia	Tomoplagia grandis	16S
0	0	0	0	0	0	0	0	38	Metazoa	Arthropoda	Insecta	Diptera	Lauxaniidae	Aulogastromyia	Aulogastromyia anisodactyla	16S
0	0	0	0	0	0	0	24	0	Metazoa	Arthropoda	Insecta	Diptera	Culicidae	Aedes	Aedes aegypti	16S
0	0	0	0	0	10	0	0	0	Metazoa	Arthropoda	Insecta	Diptera	Sciaridae	Camptochaeta	Camptochaeta camptochaeta	16S
0	0	0	0	8	0	0	0	0	Metazoa	Arthropoda	Insecta	Diptera	Drosophilidae	Drosophila	Drosophila setosifrons	16S
0	0	0	0	0	0	8	0	0	Metazoa	Arthropoda	Insecta	Diptera	Lauxaniidae	Peplomyza	Peplomyza litura	16S
0	0	4	0	0	0	0	0	0	Metazoa	Arthropoda	Insecta	Diptera	Sciaroidea	Lycoriella	Lycoriella castanescens	16S
0	9549	7190	0	0	34	0	0	0	Animalia	Arthropoda	Insecta	Diptera	Limoniidae	Cheilotrichia	Cheilotrichia cinerascens	mIdg+COI_ART
0	0	0	0	0	0	2686	0	0	Animalia	Arthropoda	Insecta	Diptera	Limoniidae	Erioptera	Erioptera lutea	mIdg+COI_ART
132	7	3594	23161	10419	384	24	402	0	Animalia	Arthropoda	Insecta	Diptera	Fanniidae	Fannia	Fannia leucosticta	mIdg+COI_ART
0	244	0	41	5431	66	399	27	0	Animalia	Arthropoda	Insecta	Diptera	Chironomidae	Glyptotendipes	Glyptotendipes pallens	mIdg+COI_ART
0	219	0	0	0	557	280	0	0	Animalia	Arthropoda	Insecta	Diptera	Limoniidae	Limonia	Limonia nubeculosa	mIdg+COI_ART
0	0	30014	0	0	0	0	0	0	Animalia	Arthropoda	Insecta	Diptera	Tipulidae	Tipula	Tipula lunata	mIdg+COI_ART
85	1040	0	0	36	0	0	0	0	Animalia	Arthropoda	Insecta	Diptera	Tipulidae	Tipula	Tipula oleracea	mIdg+COI_ART
0	0	0	11	0	0	0	0	0	Animalia	Arthropoda	Insecta	Diptera	Chironomidae	Ablabesmyia	Ablabesmyia longistyla	COI_ART
0	0	0	0	0	0	0	5	0	Animalia	Arthropoda	Insecta	Diptera	Cecidomyiidae	Aprionus	Aprionus spiniger	COI_ART
0	0	0	0	172	33	0	0	0	Animalia	Arthropoda	Insecta	Diptera	Anthomyiidae	Botanophila	Botanophila fugax	COI_ART
0	0	0	0	56	40	34	0	0	Animalia	Arthropoda	Insecta	Diptera	Lauxaniidae	Calliopum	Calliopum aeneum	COI_ART
5	0	0	0	12	0	0	0	0	Animalia	Arthropoda	Insecta	Diptera	Chaoboridae	Chaoborus	Chaoborus flavicans	COI_ART
0	0	0	0	0	0	0	11	0	Animalia	Arthropoda	Insecta	Diptera	Syrphidae	Cheilosia	Cheilosia lenis	COI_ART
0	0	0	0	0	0	20	0	0	Animalia	Arthropoda	Insecta	Diptera	Culicidae	Culex	Culex torrentium	COI_ART
0	0	0	0	0	7	0	0	0	Animalia	Arthropoda	Insecta	Diptera	Culicidae	Culiseta	Culiseta annulata	COI_ART
0	14	0	0	46	46	86	8	0	Animalia	Arthropoda	Insecta	Diptera	Anthomyiidae	Delia	Delia platura	COI_ART
0	0	0	0	0	2390	0	0	0	Animalia	Arthropoda	Insecta	Diptera	Fanniidae	Fannia	Fannia armata	COI_ART
0	0	0	0	262	0	83	22	0	Animalia	Arthropoda	Insecta	Diptera	Chironomidae	Glyptotendipes	Glyptotendipes paripes	COI_ART
0	0	0	0	0	0	0	21	0	Animalia	Arthropoda	Insecta	Diptera	Anthomyiidae	Hylemya	Hylemya vagans	COI_ART
0	0	863	0	0	104	0	0	0	Animalia	Arthropoda	Insecta	Diptera	Milichiidae	Leptometopa	Leptometopa latipes	COI_ART
0	0	0	0	0	0	0	23	0	Animalia	Arthropoda	Insecta	Diptera	Chironomidae	Limnophyes	Limnophyes habilis	COI_ART
0	0	0	0	123	0	0	0	0	Animalia	Arthropoda	Insecta	Diptera	Limoniidae	Limonia	Limonia phragmitidis	COI_ART
0	0	0	0	13	0	0	0	0	Animalia	Arthropoda	Insecta	Diptera	Lauxaniidae	Lyciella	Lyciella pallidiventris	COI_ART
0	0	41	0	0	0	0	0	0	Animalia	Arthropoda	Insecta	Diptera	Sciaridae	Lycoriella	Lycoriella ingenua	COI_ART
0	0	0	0	0	0	0	2	0	Animalia	Arthropoda	Insecta	Diptera	Phoridae	Megaselia	Megaselia rufa	COI_ART
0	0	0	0	0	125	0	0	0	Animalia	Arthropoda	Insecta	Diptera	Muscidae	Mesembrina	Mesembrina meridiana	COI_ART
0	0	0	0	22	0	40	0	0	Animalia	Arthropoda	Insecta	Diptera	Chironomidae	Microtendipes	Microtendipes chloris	COI_ART
0	0	0	0	0	0	0	25	0	Animalia	Arthropoda	Insecta	Diptera	Limoniidae	Molophilus	Molophilus crassipygus	COI_ART
22	0	0	0	116	0	0	0	0	Animalia	Arthropoda	Insecta	Diptera	Syrphidae	Myathropa	Myathropa florea	COI_ART
18	0	0	0	0	0	0	0	0	Animalia	Arthropoda	Insecta	Diptera	Limoniidae	Neolimnophila	Neolimnophila placida	COI_ART
18	0	0	0	0	0	0	0	0	Animalia	Arthropoda	Insecta	Diptera	Pipunculidae	Nephrocerus	Nephrocerus scutellatus	COI_ART
231	159	19	0	0	0	0	0	0	Animalia	Arthropoda	Insecta	Diptera	Tipulidae	Nephrotoma	Nephrotoma appendiculata	COI_ART
0	0	0	0	0	64	0	0	0	Animalia	Arthropoda	Insecta	Diptera	Psychodidae	Peripsychoda	Peripsychoda auriculata	COI_ART
0	0	0	0	20	0	36	0	0	Animalia	Arthropoda	Insecta	Diptera	Muscidae	Phaonia	Phaonia pallida	COI_ART
0	0	0	0	0	0	60	0	0	Animalia	Arthropoda	Insecta	Diptera	Muscidae	Phaonia	Phaonia rufipalpis	COI_ART
17	0	0	0	0	0	19	0	0	Animalia	Arthropoda	Insecta	Diptera	Muscidae	Phaonia	Phaonia subventa	COI_ART
0	0	0	0	0	0	98	0	0	Animalia	Arthropoda	Insecta	Diptera	Muscidae	Polietes	Polietes lardarius	COI_ART
0	0	0	0	0	0	0	16	0	Animalia	Arthropoda	Insecta	Diptera	Muscidae	Potamia	Potamia littoralis	COI_ART
0	0	0	51	0	0	0	0	0	Animalia	Arthropoda	Insecta	Diptera	Calliphoridae	Protophormia	Protophormia terraenovae	COI_ART
0	0	0	0	0	0	31	0	0	Animalia	Arthropoda	Insecta	Diptera	Rhagionidae	Rhagio	Rhagio lineola	COI_ART
44	0	0	0	0	0	17	0	0	Animalia	Arthropoda	Insecta	Diptera	Rhagionidae	Rhagio	Rhagio strigosus	COI_ART
0	129	133	0	0	0	480	0	0	Animalia	Arthropoda	Insecta	Diptera	Limoniidae	Rhipidia	Rhipidia maculata	COI_ART
9	0	0	0	0	0	44	0	0	Animalia	Arthropoda	Insecta	Diptera	Drosophilidae	Scaptomyza	Scaptomyza pallida	COI_ART
0	0	0	0	0	0	0	22	0	Animalia	Arthropoda	Insecta	Diptera	Heleomyzidae	Scoliocentra	Scoliocentra caesia	COI_ART
0	0	0	0	0	0	688	0	0	Animalia	Arthropoda	Insecta	Diptera	Anisopodidae	Sylvicola	Sylvicola zetterstedti	COI_ART
0	0	4	0	0	0	0	0	0	Animalia	Arthropoda	Insecta	Diptera	Tipulidae	Tipula	Tipula irrorata	COI_ART
0	0	0	0	0	0	6	0	0	Animalia	Arthropoda	Insecta	Diptera	Tipulidae	Tipula	Tipula peliostigma	COI_ART
16	19	0	0	0	0	69	0	17	Animalia	Arthropoda	Insecta	Diptera	Tipulidae	Tipula	Tipula scripta	COI_ART
0	5	0	0	0	0	0	0	0	Animalia	Arthropoda	Insecta	Diptera	Hybotidae	Trichinomyia	Trichinomyia flavipes	COI_ART
0	0	0	0	84	0	0	0	0	Animalia	Arthropoda	Insecta	Diptera	Tachinidae	Voria	Voria ruralis	COI_ART
0	0	0	0	0	37	0	0	0	Animalia	Arthropoda	Collembola	Entomobryomorpha	Entomobryidae	Entomobrya	Entomobrya nivalis	COI_ART
40438	114662	4660	6456	90704	35225	797	744	482	Metazoa	Arthropoda	Insecta	Ephemeroptera	Ephemeridae	Ephemera	Ephemera simulans	16S
0	0	0	0	17757	59	25	21	0	Metazoa	Arthropoda	Insecta	Ephemeroptera	Heptageniidae	Epeorus	Epeorus longimanus	16S
2468	86	108	4640	20563	3533	14924	12	3	Animalia	Arthropoda	Insecta	Ephemeroptera	Caenidae	Caenis	Caenis horaria	mIdg+COI_ART
0	3	7515	29	57	20	31	104	0	Animalia	Arthropoda	Insecta	Ephemeroptera	Caenidae	Caenis	Caenis luctuosa	mIdg
0	0	0	0	1385	0	0	0	0	Animalia	Arthropoda	Insecta	Ephemeroptera	Heptageniidae	Ecdyonurus	Ecdyonurus insignis	mIdg
55636	110465	113	496	21582	408	3	3	0	Animalia	Arthropoda	Insecta	Ephemeroptera	Ephemeridae	Ephemera	Ephemera danica	mIdg+COI_ART
0	565	0	0	0	8	62	0	0	Animalia	Arthropoda	Insecta	Ephemeroptera	Leptophlebiidae	Habrophlebia	Habrophlebia lauta	mIdg+COI_ART
0	15	38149	0	0	18	0	0	0	Animalia	Arthropoda	Insecta	Ephemeroptera	Baetidae	Baetis	Baetis fuscatus	COI_ART
0	0	0	0	0	4	0	0	0	Animalia	Arthropoda	Insecta	Ephemeroptera	Ephemeridae	Ephemera	Ephemera vulgata	COI_ART
0	0	0	0	0	0	7	251	214134	Animalia	Arthropoda	Insecta	Ephemeroptera	Polymitarcyidae	Ephoron	Ephoron virgo	COI_ART
0	0	12	0	0	0	0	0	0	Animalia	Arthropoda	Insecta	Hemiptera	Cicadellidae	Acericerus	Acericerus ribauti	mIdg+COI_ART
7	262127	16	2	292	1518	187	100	29	Metazoa	Arthropoda	Insecta	Hemiptera	Pentatomidae	Niphe	Niphe elongata	16S
0	0	19	15	0	17	17	0	0	Metazoa	Arthropoda	Insecta	Hemiptera	Aphididae	Pleotrichophorus	Pleotrichophorus glandulosus	16S
0	0	222	0	0	7	8	0	0	Metazoa	Arthropoda	Insecta	Hemiptera	Aphididae	Eucallipterus	Eucallipterus tiliae	16S
0	0	0	0	0	101	49	45	8	Metazoa	Arthropoda	Insecta	Hemiptera	Aphididae	Capitophorus	Capitophorus elaeagni	16S
0	0	0	0	14	41	0	0	0	Metazoa	Arthropoda	Insecta	Hemiptera	Miridae	Lopidea	Lopidea bullata	16S
0	0	0	0	0	0	1600	11	5	Metazoa	Arthropoda	Insecta	Hemiptera	Miridae	Lygus	Lygus pratensis	16S
0	0	0	10	88	280	0	26	0	Metazoa	Arthropoda	Insecta	Hemiptera	Miridae	Phytocoris	Phytocoris intricatus	16S
2	0	0	0	0	0	0	0	0	Metazoa	Arthropoda	Insecta	Hemiptera	Miridae	Psallus	Psallus cinnabarinus	16S
26	52	40	0	3	0	0	0	0	Metazoa	Arthropoda	Insecta	Hemiptera	Aphididae	Uroleucon	Uroleucon nigrotibium	16S
0	0	0	0	0	78	0	0	0	Metazoa	Arthropoda	Insecta	Hemiptera	Miridae	Phyllopidea	Phyllopidea picta	16S
0	0	0	0	45	0	0	0	0	Metazoa	Arthropoda	Insecta	Hemiptera	Anthocoridae	Orius	Orius insidiosus	16S
0	0	0	0	0	45	0	0	0	Metazoa	Arthropoda	Insecta	Hemiptera	Miridae	Deraeocoris	Deraeocoris olivaceus	16S
0	0	0	0	0	0	0	0	0	Metazoa	Arthropoda	Insecta	Hemiptera	Acanthosomatidae	Acanthosoma	Acanthosoma haemorrhoidale	16S
0	0	0	0	0	25	0	0	0	Metazoa	Arthropoda	Insecta	Hemiptera	Microphysidae	Loricula	Loricula elegantula	16S
0	0	0	0	0	22	0	0	0	Metazoa	Arthropoda	Insecta	Hemiptera	Pentatomidae	Rubiconia	Rubiconia peltata	16S
0	0	0	0	19	0	0	0	0	Metazoa	Arthropoda	Insecta	Hemiptera	Miridae	Apolygus	Apolygus spinolae	16S
0	0	0	0	0	6	0	0	0	Metazoa	Arthropoda	Insecta	Hemiptera	Aphididae	Capitophorus	Capitophorus hippophaes	16S
0	0	0	0	0	0	0	0	10	Metazoa	Arthropoda	Insecta	Hemiptera	Aphididae	Periphyllus	Periphyllus allogenes	16S
0	0	0	6	0	0	0	0	0	Metazoa	Arthropoda	Insecta	Hemiptera	Fulgoroidea	Laodelphax	Laodelphax striatella	16S
0	0	0	0	19	0	0	6	0	Metazoa	Arthropoda	Insecta	Hemiptera	Miridae	Stenodema	Stenodema calcarata	16S+COI_ART
0	0	45	0	4	0	0	0	0	Animalia	Arthropoda	Insecta	Hemiptera	Acanthosomatidae	Elasmostethus	Elasmostethus minor	mIdg+COI_ART
0	14909	0	0	0	0	0	0	0	Animalia	Arthropoda	Insecta	Hemiptera	Pentatomidae	Troilus	Troilus luridus	mIdg+COI_ART
27	46	3	0	0	0	0	0	0	Animalia	Arthropoda	Insecta	Hemiptera	Lygaeidae	Kleidocerys	Kleidocerys resedae	COI_ART
0	48	0	0	0	0	0	0	0	Animalia	Arthropoda	Insecta	Hemiptera	Pentatomidae	Pentatoma	Pentatoma rufipes	COI_ART
0	0	0	0	0	569	0	0	0	Animalia	Arthropoda	Insecta	Hemiptera	Miridae	Phytocoris	Phytocoris longipennis	COI_ART
34	762	361	0	5	16	0	15	0	Animalia	Arthropoda	Insecta	Hemiptera	Aphididae	Euceraphis	Euceraphis betulae	COI_ART
0	0	0	0	0	6	0	0	0	Animalia	Arthropoda	Insecta	Hemiptera	Aphididae	Phyllaphis	Phyllaphis fagi	COI_ART
0	0	7	0	0	0	43	0	0	Animalia	Arthropoda	Insecta	Hymenoptera	Apidae	Lasioglossum	Lasioglossum lineare	mIdg
0	0	0	0	0	0	0	28	0	Animalia	Arthropoda	Insecta	Hymenoptera	Ichneumonidae	Acrodactyla	Acrodactyla degener	COI_ART
0	51	0	0	0	0	0	0	0	Animalia	Arthropoda	Insecta	Hymenoptera	Tenthredinidae	Mesoneura	Mesoneura opaca	COI_ART
0	8	443	0	0	0	0	0	0	Animalia	Arthropoda	Insecta	Hymenoptera	Ichneumonidae	Ophion	Ophion minutus	COI_ART
0	0	0	0	0	0	0	3	0	Metazoa	Arthropoda	Malacostraca	Isopoda	Armadillidiidae	Armadillidium	Armadillidium vulgare	16S
4	0	0	0	5	14	0	0	0	Animalia	Arthropoda	Crustacea	Isopoda	Porcellionidae	Porcellio	Porcellio scaber	mIdg+COI_ART
0	0	0	0	0	53	0	0	0	Animalia	Arthropoda	Crustacea	Isopoda	Philosciidae	Philoscia	Philoscia muscorum	COI_ART
0	0	0	139	0	0	0	0	0	Metazoa	Arthropoda	Arachnida	Ixodida	Ixodidae	Ixodes	Ixodes ricinus	16S
0	0	0	0	0	0	0	31	0	Metazoa	Arthropoda	Arachnida	Ixodida	Argasidae	Carios	Carios vespertilionis	16S
0	0	0	86	0	35	0	0	0	Metazoa	Arthropoda	Insecta	Lepidoptera	Hesperiidae	Taractrocera	Taractrocera ceramas	16S
80778	72	42656	4240	80301	312	4994	2343	73	Metazoa	Arthropoda	Insecta	Lepidoptera	Noctuidae	Spodoptera	Spodoptera cosmioides	16S
41703	412	382	593	1134	31774	228	102	0	Metazoa	Arthropoda	Insecta	Lepidoptera	Zygaenidae	Theresimima	Theresimima ampellophaga	16S
325	0	45	28597	0	0	0	0	0	Metazoa	Arthropoda	Insecta	Lepidoptera	Yponomeutidae	Yponomeuta	Yponomeuta yanagawanus	16S
24	0	28782	66	0	109	33	88	0	Metazoa	Arthropoda	Insecta	Lepidoptera	Noctuidae	Helicoverpa	Helicoverpa armigera	16S
0	0	0	0	22	12	35	0	0	Metazoa	Arthropoda	Insecta	Lepidoptera	Yponomeutidae	Yponomeuta	Yponomeuta polystictus	16S
1187	0	1350	35	0	62	11536	117	0	Metazoa	Arthropoda	Insecta	Lepidoptera	Lymantriidae	Olene	Olene mendosa	16S
1925	0	2793	286	199	174	1506	0	0	Metazoa	Arthropoda	Insecta	Lepidoptera	Noctuidae	Spodoptera	Spodoptera pecten	16S
326	0	80	0	0	0	0	0	0	Metazoa	Arthropoda	Insecta	Lepidoptera	Papilionidae	Graphium	Graphium agamemnon	16S
0	0	0	0	162	58	0	0	0	Metazoa	Arthropoda	Insecta	Lepidoptera	Pieridae	Leptosia	Leptosia nina	16S
0	0	0	0	0	37	230	0	0	Metazoa	Arthropoda	Insecta	Lepidoptera	Yponomeutidae	Euhyponomeutoides	Euhyponomeutoides trachydeltus	16S
0	502	0	0	0	37	0	0	0	Metazoa	Arthropoda	Insecta	Lepidoptera	Pieridae	Eurema	Eurema hecabe	16S
335	0	0	0	0	0	0	0	0	Metazoa	Arthropoda	Insecta	Lepidoptera	Nymphalidae	Hypolimnas	Hypolimnas misippus	16S
0	0	0	57	0	0	0	0	0	Metazoa	Arthropoda	Insecta	Lepidoptera	Noctuidae	Acrapex	Acrapex kavumba	16S
0	0	0	0	0	31	0	0	0	Metazoa	Arthropoda	Insecta	Lepidoptera	Papilionidae	Pachliopta	Pachliopta aristolochiae	16S
0	0	0	42	0	0	0	0	0	Metazoa	Arthropoda	Insecta	Lepidoptera	Papilionidae	Graphium	Graphium doson	16S
0	0	0	0	0	23	0	0	0	Metazoa	Arthropoda	Insecta	Lepidoptera	Papilionidae	Graphium	Graphium antiphates	16S
0	0	0	0	0	17	0	0	0	Metazoa	Arthropoda	Insecta	Lepidoptera	Papilionidae	Papilio	Papilio demoleus	16S
164707	0	783	0	11	0	9	0	0	Animalia	Arthropoda	Insecta	Lepidoptera	Noctuidae	Apamea	Apamea unanimis	mIdg+COI_ART
0	0	0	46384	0	6	0	0	0	Animalia	Arthropoda	Insecta	Lepidoptera	Tortricidae	Cnephasia	Cnephasia asseclana	mIdg+COI_ART
291	883	789	0	558	207975	162	76	0	Animalia	Arthropoda	Insecta	Lepidoptera	Tortricidae	Cydia	Cydia fagiglandana	mIdg+COI_ART
17891	0	0	0	1568	0	11	0	0	Animalia	Arthropoda	Insecta	Lepidoptera	Noctuidae	Oligia	Oligia versicolor	mIdg+COI_ART
6	0	0	0	0	0	0	0	0	Animalia	Arthropoda	Insecta	Lepidoptera	Noctuidae	Orthosia	Orthosia cruda	mIdg
0	0	13912	0	0	0	0	0	0	Animalia	Arthropoda	Insecta	Lepidoptera	Noctuidae	Peridroma	Peridroma saucia	mIdg+COI_ART
0	0	14	0	0	0	0	0	0	Animalia	Arthropoda	Insecta	Lepidoptera	Tortricidae	Rhyacionia	Rhyacionia pinivorana	mIdg
0	36	1205	52	46	67	84	0	0	Animalia	Arthropoda	Insecta	Lepidoptera	Noctuidae	Xestia	Xestia c-nigrum	mIdg+COI_ART
8	0	0	0	0	0	0	0	0	Animalia	Arthropoda	Insecta	Lepidoptera	Noctuidae	Abrostola	Abrostola triplasia	COI_ART
15	0	379	0	0	0	0	0	0	Animalia	Arthropoda	Insecta	Lepidoptera	Geometridae	Agriopis	Agriopis leucophaearia	COI_ART
0	0	0	0	0	94	0	0	0	Animalia	Arthropoda	Insecta	Lepidoptera	Noctuidae	Acronicta	Acronicta aceris	COI_ART
25	0	0	0	0	0	0	0	0	Animalia	Arthropoda	Insecta	Lepidoptera	Noctuidae	Actinotia	Actinotia polyodon	COI_ART
0	0	0	0	0	0	7	0	0	Animalia	Arthropoda	Insecta	Lepidoptera	Pyralidae	Aglossa	Aglossa caprealis	COI_ART
0	0	0	0	0	0	0	13	0	Animalia	Arthropoda	Insecta	Lepidoptera	Noctuidae	Agrotis	Agrotis ipsilon	COI_ART
22	0	0	0	0	0	0	39	0	Animalia	Arthropoda	Insecta	Lepidoptera	Noctuidae	Agrotis	Agrotis segetum	COI_ART
0	0	0	0	0	0	8	0	0	Animalia	Arthropoda	Insecta	Lepidoptera	Noctuidae	Amphipyra	Amphipyra pyramidea	COI_ART
0	0	0	0	0	0	0	67	0	Animalia	Arthropoda	Insecta	Lepidoptera	Noctuidae	Anarta	Anarta trifolii	COI_ART
0	41	0	7	0	0	0	0	0	Animalia	Arthropoda	Insecta	Lepidoptera	Noctuidae	Anorthoa	Anorthoa munda	COI_ART
0	0	0	0	0	0	9	0	0	Animalia	Arthropoda	Insecta	Lepidoptera	Noctuidae	Apamea	Apamea anceps	COI_ART
0	0	0	0	0	10	0	0	0	Animalia	Arthropoda	Insecta	Lepidoptera	Noctuidae	Apamea	Apamea epomidion	COI_ART
0	0	0	103	0	0	1074	0	0	Animalia	Arthropoda	Insecta	Lepidoptera	Noctuidae	Apamea	Apamea monoglypha	COI_ART
0	0	18	0	0	0	0	0	0	Animalia	Arthropoda	Insecta	Lepidoptera	Pyralidae	Aphomia	Aphomia sociella	COI_ART
0	0	0	13	0	0	0	0	0	Animalia	Arthropoda	Insecta	Lepidoptera	Noctuidae	Apterogenum	Apterogenum ypsillon	COI_ART
0	0	0	0	22	0	0	0	0	Animalia	Arthropoda	Insecta	Lepidoptera	Tortricidae	Archips	Archips crataegana	COI_ART
0	0	0	0	248	0	0	0	0	Animalia	Arthropoda	Insecta	Lepidoptera	Tortricidae	Archips	Archips xylosteana	COI_ART
0	0	0	0	0	0	28	0	0	Animalia	Arthropoda	Insecta	Lepidoptera	Noctuidae	Autographa	Autographa gamma	COI_ART
0	0	22	154	49001	0	0	0	0	Animalia	Arthropoda	Insecta	Lepidoptera	Noctuidae	Axylia	Axylia putris	COI_ART
0	42	0	3	0	0	0	0	0	Animalia	Arthropoda	Insecta	Lepidoptera	Geometridae	Biston	Biston strataria	COI_ART
0	22	395	0	0	50	0	0	0	Animalia	Arthropoda	Insecta	Lepidoptera	Erebidae	Calliteara	Calliteara pudibunda	COI_ART
0	0	143	0	0	0	0	0	0	Animalia	Arthropoda	Insecta	Lepidoptera	Noctuidae	Calophasia	Calophasia lunula	COI_ART
55	0	25	0	0	0	0	0	0	Animalia	Arthropoda	Insecta	Lepidoptera	Geometridae	Campaea	Campaea margaritaria	COI_ART
0	0	0	0	0	0	0	36	0	Animalia	Arthropoda	Insecta	Lepidoptera	Geometridae	Camptogramma	Camptogramma bilineata	COI_ART
0	47	0	35	0	0	0	0	0	Animalia	Arthropoda	Insecta	Lepidoptera	Erebidae	Catocala	Catocala sponsa	COI_ART
0	11	0	0	0	0	0	0	0	Animalia	Arthropoda	Insecta	Lepidoptera	Geometridae	Chloroclysta	Chloroclysta siterata	COI_ART
0	0	0	0	18	0	0	0	0	Animalia	Arthropoda	Insecta	Lepidoptera	Geometridae	Chloroclystis	Chloroclystis v-ata	COI_ART
0	0	0	0	0	13	0	0	0	Animalia	Arthropoda	Insecta	Lepidoptera	Notodontidae	Clostera	Clostera curtula	COI_ART
0	0	0	0	0	0	7	0	0	Animalia	Arthropoda	Insecta	Lepidoptera	Tortricidae	Cnephasia	Cnephasia genitalana	COI_ART
8	0	0	0	0	0	0	0	0	Animalia	Arthropoda	Insecta	Lepidoptera	Tortricidae	Cochylis	Cochylis nana	COI_ART
0	0	0	0	0	0	51	0	0	Animalia	Arthropoda	Insecta	Lepidoptera	Noctuidae	Conisania	Conisania leineri	COI_ART
0	0	24	0	0	0	0	0	0	Animalia	Arthropoda	Insecta	Lepidoptera	Noctuidae	Conistra	Conistra erythrocephala	COI_ART
0	158	217	0	0	0	0	0	0	Animalia	Arthropoda	Insecta	Lepidoptera	Noctuidae	Conistra	Conistra vaccinii	COI_ART
0	0	0	0	17	0	0	18	6	Animalia	Arthropoda	Insecta	Lepidoptera	Noctuidae	Cosmia	Cosmia trapezina	COI_ART
0	0	102	0	0	0	0	0	0	Animalia	Arthropoda	Insecta	Lepidoptera	Crambidae	Crambus	Crambus lathoniellus	COI_ART
0	7	135	0	0	0	0	0	0	Animalia	Arthropoda	Insecta	Lepidoptera	Noctuidae	Craniophora	Craniophora ligustri	COI_ART
15	0	0	0	0	0	0	0	0	Animalia	Arthropoda	Insecta	Lepidoptera	Geometridae	Cyclophora	Cyclophora linearia	COI_ART
14	0	0	0	0	0	0	0	0	Animalia	Arthropoda	Insecta	Lepidoptera	Geometridae	Cyclophora	Cyclophora punctaria	COI_ART
0	26	11	0	0	0	0	0	0	Animalia	Arthropoda	Insecta	Lepidoptera	Noctuidae	Diachrysia	Diachrysia chrysitis	COI_ART
140	0	0	0	0	0	0	0	0	Animalia	Arthropoda	Insecta	Lepidoptera	Erebidae	Diaphora	Diaphora mendica	COI_ART
55	0	0	0	0	0	0	0	0	Animalia	Arthropoda	Insecta	Lepidoptera	Noctuidae	Diarsia	Diarsia rubi	COI_ART
22364	19	36	0	0	0	8	0	0	Animalia	Arthropoda	Insecta	Lepidoptera	Pyralidae	Dioryctria	Dioryctria abietella	COI_ART
54	19	0	0	0	17	0	0	0	Animalia	Arthropoda	Insecta	Lepidoptera	Geometridae	Dysstroma	Dysstroma truncata	COI_ART
0	0	0	0	324	0	0	0	0	Animalia	Arthropoda	Insecta	Lepidoptera	Geometridae	Ecliptopera	Ecliptopera capitata	COI_ART
15	0	0	0	0	0	0	0	0	Animalia	Arthropoda	Insecta	Lepidoptera	Geometridae	Ecliptopera	Ecliptopera silaceata	COI_ART
0	0	0	38	0	0	0	0	0	Animalia	Arthropoda	Insecta	Lepidoptera	Crambidae	Eudonia	Eudonia delunella	COI_ART
0	0	0	0	0	33	0	0	0	Animalia	Arthropoda	Insecta	Lepidoptera	Geometridae	Eulithis	Eulithis prunata	COI_ART
34	0	0	0	0	0	0	0	0	Animalia	Arthropoda	Insecta	Lepidoptera	Geometridae	Euphyia	Euphyia unangulata	COI_ART
0	73	34	0	0	0	0	0	0	Animalia	Arthropoda	Insecta	Lepidoptera	Geometridae	Eupithecia	Eupithecia abbreviata	COI_ART
0	0	0	0	0	13	0	0	0	Animalia	Arthropoda	Insecta	Lepidoptera	Geometridae	Eupithecia	Eupithecia abietaria	COI_ART
0	0	0	0	38	0	0	0	0	Animalia	Arthropoda	Insecta	Lepidoptera	Geometridae	Eupithecia	Eupithecia selinata	COI_ART
1925	451	18184	32	0	0	0	0	0	Animalia	Arthropoda	Insecta	Lepidoptera	Noctuidae	Eupsilia	Eupsilia transversa	COI_ART
0	0	0	0	23	0	0	0	0	Animalia	Arthropoda	Insecta	Lepidoptera	Notodontidae	Gluphisia	Gluphisia crenata	COI_ART
0	0	0	58	0	0	0	0	0	Animalia	Arthropoda	Insecta	Lepidoptera	Geometridae	Gymnoscelis	Gymnoscelis rufifasciata	COI_ART
0	0	0	0	0	0	0	11	0	Animalia	Arthropoda	Insecta	Lepidoptera	Drepanidae	Habrosyne	Habrosyne pyritoides	COI_ART
83	0	111	0	0	0	0	0	0	Animalia	Arthropoda	Insecta	Lepidoptera	Noctuidae	Hoplodrina	Hoplodrina ambigua	COI_ART
41	18	158	412	64454	252	7	0	0	Animalia	Arthropoda	Insecta	Lepidoptera	Erebidae	Hypena	Hypena proboscidalis	COI_ART
52	0	0	0	0	0	0	0	0	Animalia	Arthropoda	Insecta	Lepidoptera	Geometridae	Hypomecis	Hypomecis punctinalis	COI_ART
53	0	0	0	0	0	0	0	0	Animalia	Arthropoda	Insecta	Lepidoptera	Geometridae	Idaea	Idaea seriata	COI_ART
0	0	105	0	0	0	0	0	0	Animalia	Arthropoda	Insecta	Lepidoptera	Geometridae	Idaea	Idaea subsericeata	COI_ART
30	63	1168	0	0	94	0	0	0	Animalia	Arthropoda	Insecta	Lepidoptera	Geometridae	Lomaspilis	Lomaspilis marginata	COI_ART
0	0	0	0	0	17	0	0	0	Animalia	Arthropoda	Insecta	Lepidoptera	Noctuidae	Luperina	Luperina testacea	COI_ART
0	41	51	0	0	0	0	0	0	Animalia	Arthropoda	Insecta	Lepidoptera	Geometridae	Lycia	Lycia hirtaria	COI_ART
0	0	0	0	0	0	272	0	0	Animalia	Arthropoda	Insecta	Lepidoptera	Erebidae	Lymantria	Lymantria dispar	COI_ART
0	0	0	0	0	54	0	0	0	Animalia	Arthropoda	Insecta	Lepidoptera	Geometridae	Macaria	Macaria notata	COI_ART
0	0	398	0	0	0	0	56	0	Animalia	Arthropoda	Insecta	Lepidoptera	Noctuidae	Mamestra	Mamestra brassicae	COI_ART
0	0	0	0	0	0	19	0	0	Animalia	Arthropoda	Insecta	Lepidoptera	Noctuidae	Mesapamea	Mesapamea secalella	COI_ART
0	7103	0	0	0	0	0	0	0	Animalia	Arthropoda	Insecta	Lepidoptera	Sphingidae	Mimas	Mimas tiliae	COI_ART
734	0	0	0	0	69	0	0	0	Animalia	Arthropoda	Insecta	Lepidoptera	Noctuidae	Mythimna	Mythimna albipuncta	COI_ART
0	0	0	0	15	0	0	0	0	Animalia	Arthropoda	Insecta	Lepidoptera	Gelechiidae	Neotelphusa	Neotelphusa sequax	COI_ART
0	0	0	0	0	0	0	5	0	Animalia	Arthropoda	Insecta	Lepidoptera	Noctuidae	Noctua	Noctua comes	COI_ART
18	98	5229	0	0	18	9	0	0	Animalia	Arthropoda	Insecta	Lepidoptera	Noctuidae	Ochropleura	Ochropleura plecta	COI_ART
462	0	0	0	0	0	0	0	0	Animalia	Arthropoda	Insecta	Lepidoptera	Noctuidae	Oligia	Oligia fasciuncula	COI_ART
218	0	0	0	0	0	138	0	0	Animalia	Arthropoda	Insecta	Lepidoptera	Noctuidae	Oligia	Oligia strigilis	COI_ART
0	0	114	0	0	0	0	0	0	Animalia	Arthropoda	Insecta	Lepidoptera	Noctuidae	Orthosia	Orthosia cerasi	COI_ART
0	88	0	0	0	0	0	0	0	Animalia	Arthropoda	Insecta	Lepidoptera	Tortricidae	Pammene	Pammene germmana	COI_ART
118	0	38	0	0	0	0	0	0	Animalia	Arthropoda	Insecta	Lepidoptera	Gracillariidae	Parornix	Parornix torquillella	COI_ART
337	0	134	0	0	0	46	0	0	Animalia	Arthropoda	Insecta	Lepidoptera	Geometridae	Peribatodes	Peribatodes rhomboidaria	COI_ART
0	0	97	83	343	0	0	0	0	Animalia	Arthropoda	Insecta	Lepidoptera	Noctuidae	Phlogophora	Phlogophora meticulosa	COI_ART
0	0	0	0	0	10	0	0	0	Animalia	Arthropoda	Insecta	Lepidoptera	Gracillariidae	Phyllonorycter	Phyllonorycter maestingella	COI_ART
0	0	0	32	0	0	0	0	0	Animalia	Arthropoda	Insecta	Lepidoptera	Plutellidae	Plutella	Plutella xylostella	COI_ART
0	0	0	0	0	0	52	3552	0	Animalia	Arthropoda	Insecta	Lepidoptera	Erebidae	Polypogon	Polypogon tentacularia	COI_ART
0	0	0	0	0	34	0	0	0	Animalia	Arthropoda	Insecta	Lepidoptera	Drepanidae	Sabra	Sabra harpagula	COI_ART
0	0	0	0	766	0	0	0	0	Animalia	Arthropoda	Insecta	Lepidoptera	Noctuidae	Sideridis	Sideridis reticulata	COI_ART
42	0	0	0	0	0	0	0	0	Animalia	Arthropoda	Insecta	Lepidoptera	Erebidae	Spilosoma	Spilosoma lubricipeda	COI_ART
11	0	0	0	0	0	0	0	0	Animalia	Arthropoda	Insecta	Lepidoptera	Geometridae	Stegania	Stegania trimaculata	COI_ART
0	83	0	95	0	0	259	0	0	Animalia	Arthropoda	Insecta	Lepidoptera	Noctuidae	Subacronicta	Subacronicta megacephala	COI_ART
0	69	0	0	0	0	0	0	0	Animalia	Arthropoda	Insecta	Lepidoptera	Geometridae	Thera	Thera britannica	COI_ART
0	0	0	0	189	0	0	0	0	Animalia	Arthropoda	Insecta	Lepidoptera	Drepanidae	Thyatira	Thyatira batis	COI_ART
48	0	0	0	0	0	0	0	0	Animalia	Arthropoda	Insecta	Lepidoptera	Noctuidae	Tiliacea	Tiliacea citrago	COI_ART
0	0	0	0	0	0	0	4	0	Animalia	Arthropoda	Insecta	Lepidoptera	Tischeriidae	Tischeria	Tischeria ekebladella	COI_ART
0	0	0	0	0	0	0	30	0	Animalia	Arthropoda	Insecta	Lepidoptera	Noctuidae	Trachea	Trachea atriplicis	COI_ART
0	27	0	0	0	0	0	0	0	Animalia	Arthropoda	Insecta	Lepidoptera	Erebidae	Trisateles	Trisateles emortualis	COI_ART
0	0	0	0	0	0	24	0	0	Animalia	Arthropoda	Insecta	Lepidoptera	Drepanidae	Watsonalla	Watsonalla cultraria	COI_ART
0	0	0	0	12	0	0	0	0	Animalia	Arthropoda	Insecta	Lepidoptera	Geometridae	Xanthorhoe	Xanthorhoe biriviata	COI_ART
0	34	0	0	0	0	0	0	0	Animalia	Arthropoda	Insecta	Lepidoptera	Geometridae	Xanthorhoe	Xanthorhoe designata	COI_ART
118834	74	359	61	0	0	0	0	0	Animalia	Arthropoda	Insecta	Lepidoptera	Geometridae	Xanthorhoe	Xanthorhoe ferrugata	COI_ART
0	0	0	0	31	0	0	0	0	Animalia	Arthropoda	Insecta	Lepidoptera	Noctuidae	Xestia	Xestia triangulum	COI_ART
0	0	0	0	0	0	9	0	0	Animalia	Arthropoda	Insecta	Lepidoptera	Ypsolophidae	Ypsolopha	Ypsolopha parenthesella	COI_ART
0	0	0	0	46	0	0	0	0	Animalia	Arthropoda	Insecta	Lepidoptera	Ypsolophidae	Ypsolopha	Ypsolopha ustella	COI_ART
0	41	0	0	0	0	0	0	0	Animalia	Arthropoda	Chilopoda	Lithobiomorpha		Lithobius	Lithobius melanops	COI_ART
106	0	461	0	0	0	0	0	0	Metazoa	Arthropoda	Insecta	Neuroptera	Hemerobiidae	Gayomyia	Gayomyia falcata	16S
0	0	1922	0	117	0	90	0	0	Metazoa	Arthropoda	Insecta	Neuroptera	Hemerobiidae	Hemerobius	Hemerobius stigma	16S+mIdg+COI_ART
0	0	0	0	0	49	107	0	21	Metazoa	Arthropoda	Insecta	Neuroptera	Chrysopidae	Chrysoperla	Chrysoperla externa	16S
0	170	784	0	0	0	41	18	0	Metazoa	Arthropoda	Insecta	Neuroptera	Hemerobiidae	Hemerobius	Hemerobius micans	16S+mIdg+COI_ART
0	0	0	0	0	33	0	0	0	Metazoa	Arthropoda	Insecta	Neuroptera	Chrysopidae	Plesiochrysa	Plesiochrysa brasiliensis	16S
0	0	0	0	0	0	41	0	0	Metazoa	Arthropoda	Insecta	Neuroptera	Chrysopidae	Ceraeochrysa	Ceraeochrysa caligata	16S
0	0	0	0	0	0	28	0	0	Metazoa	Arthropoda	Insecta	Neuroptera	Chrysopidae	Mallada	Mallada albofacialis	16S
0	0	400	0	0	0	0	0	0	Animalia	Arthropoda	Insecta	Neuroptera	Hemerobiidae	Hemerobius	Hemerobius lutescens	mIdg+COI_ART
1307	130	2007	0	49	0	0	0	0	Animalia	Arthropoda	Insecta	Neuroptera	Hemerobiidae	Hemerobius	Hemerobius marginatus	mIdg+COI_ART
0	0	0	0	0	0	32	0	0	Animalia	Arthropoda	Insecta	Neuroptera	Chrysopidae	Chrysopa	Chrysopa pallens	COI_ART
0	0	0	0	0	133	0	0	0	Animalia	Arthropoda	Insecta	Neuroptera	Chrysopidae	Chrysotropia	Chrysotropia ciliata	COI_ART
0	0	72	0	2622	0	874	14	19	Animalia	Arthropoda	Insecta	Neuroptera	Hemerobiidae	Hemerobius	Hemerobius pini	COI_ART
0	56	0	0	0	0	0	0	0	Animalia	Arthropoda	Insecta	Neuroptera	Chrysopidae	Hypochrysa	Hypochrysa elegans	COI_ART
0	0	0	0	166	0	40	14	0	Animalia	Arthropoda	Insecta	Neuroptera	Hemerobiidae	Micromus	Micromus angulatus	COI_ART
0	0	0	0	92	27	29	0	0	Animalia	Arthropoda	Insecta	Neuroptera	Chrysopidae	Nineta	Nineta flava	COI_ART
0	0	0	0	8	8	0	0	0	Metazoa	Arthropoda	Arachnida	Opiliones	Phalangiidae	Rilaena	Rilaena triangularis	16S
0	0	14	0	39	325	0	0	0	Metazoa	Arthropoda	Arachnida	Opiliones	Phalangiidae	Mitopus	Mitopus morio	16S
0	0	0	0	0	21	0	0	0	Animalia	Arthropoda	Arachnida	Opiliones	Phalangiidae	Lacinius	Lacinius ephippiatus	COI_ART
175	4	0	0	0	3	15	0	0	Metazoa	Arthropoda	Insecta	Psocoptera	Peripsocidae	Peripsocus	Peripsocus subfasciatus	16S+COI_ART
0	0	0	0	9	0	0	0	0	Animalia	Arthropoda	Insecta	Psocoptera	Lachesillidae	Lachesilla	Lachesilla pedicularia	COI_ART
28	0	0	0	0	0	0	0	0	Animalia	Arthropoda	Insecta	Psocoptera	Psocidae	Metylophorus	Metylophorus nebulosus	COI_ART
0	0	0	0	0	0	7	0	0	Animalia	Arthropoda	Insecta	Psocoptera	Psocidae	Psococerastis	Psococerastis gibbosa	COI_ART
0	0	0	0	0	13	0	0	0	Animalia	Arthropoda	Insecta	Psocoptera	Caeciliusidae	Valenzuela	Valenzuela despaxi	COI_ART
126	0	0	0	0	2429	5	0	30	Animalia	Arthropoda	Insecta	Psocoptera	Caeciliusidae	Valenzuela	Valenzuela flavidus	COI_ART
985	0	186	41458	322	0	233655	16	0	Metazoa	Arthropoda	Insecta	Siphonaptera	Ctenophthalmidae	Neopsylla	Neopsylla siboi	16S
0	0	0	668	46	76	5	0	0	Metazoa	Arthropoda	Insecta	Trichoptera	Hydropsychidae	Hydropsyche	Hydropsyche siltalai	16S
0	3	0	6	0	0	0	0	0	Metazoa	Arthropoda	Insecta	Trichoptera	Limnephilidae	Limnephilus	Limnephilus decipiens	16S
267	54	78	0	0	145531	18	29	0	Animalia	Arthropoda	Insecta	Trichoptera	Lepidostomatidae	Lepidostoma	Lepidostoma hirtum	mIdg+COI_ART
0	0	0	0	0	14	0	0	0	Animalia	Arthropoda	Insecta	Trichoptera	Leptoceridae	Ceraclea	Ceraclea albimacula	COI_ART
0	0	0	0	6	0	0	0	0	Animalia	Arthropoda	Insecta	Trichoptera	Leptoceridae	Ceraclea	Ceraclea dissimilis	COI_ART
3	4	0	0	0	0	8181	0	0	Animalia	Arthropoda	Insecta	Trichoptera	Goeridae	Goera	Goera pilosa	COI_ART
177	14	8	0	0	12	0	0	0	Animalia	Arthropoda	Insecta	Trichoptera	Hydropsychidae	Hydropsyche	Hydropsyche bulgaromanorum	COI_ART
147	189	0	0	0	21	0	0	0	Animalia	Arthropoda	Insecta	Trichoptera	Hydropsychidae	Hydropsyche	Hydropsyche contubernalis	COI_ART
0	0	35	39	0	0	0	0	0	Animalia	Arthropoda	Insecta	Trichoptera	Hydropsychidae	Hydropsyche	Hydropsyche instabilis	COI_ART
0	15	0	0	0	0	0	0	0	Animalia	Arthropoda	Insecta	Trichoptera	Hydropsychidae	Hydropsyche	Hydropsyche pellucidula	COI_ART
0	0	0	146	0	0	0	0	0	Animalia	Arthropoda	Insecta	Trichoptera	Limnephilidae	Limnephilus	Limnephilus lunatus	COI_ART
0	131	0	0	0	0	0	0	0	Animalia	Arthropoda	Insecta	Trichoptera	Limnephilidae	Limnephilus	Limnephilus marmoratus	COI_ART
30	0	0	0	0	0	0	0	0	Animalia	Arthropoda	Insecta	Trichoptera	Leptoceridae	Mystacides	Mystacides azureus	COI_ART
0	3	0	0	0	0	0	0	0	Animalia	Arthropoda	Insecta	Trichoptera	Polycentropodidae	Polycentropus	Polycentropus flavomaculatus	COI_ART
0	3	0	0	0	0	0	0	0	Animalia	Arthropoda	Insecta	Trichoptera	Psychomyiidae	Psychomyia	Psychomyia pusilla	COI_ART
25	0	0	0	0	0	0	0	0	Animalia	Arthropoda	Insecta	Trichoptera	Limnephilidae	Stenophylax	Stenophylax permistus	COI_ART
