# Supplementary material for: Metabarcoding dietary analysis in the insectivorous bat Nyctalusleisleri and implications for conservation
Source: Biodivers Data J. 2023 Nov 14;11:e111146. doi: 10.3897/BDJ.11.e111146 (PMC10838074; doi:10.3897/BDJ.11.e111146)
Supplement: Supplementary material 3 — Lepidopteran prey species in the guano for all N.leisleri samples [file bdj-11-e111146-s003.xlsx]

## Sheet: Sheet1
KF01-01	KF01-02	KF01-03	KF01-06	KF01-07	KF01-08	KF01-09	KF01-10	KF01-11	Total	Kingdom	Phylum	Class	Order	Family	Genus	Species	Marker
0.0885238	9.26256	1.77743	0	0.473966	99.5925	7.06498	1.94523	0	27.6201	Animalia	Arthropoda	Insecta	Lepidoptera	Tortricidae	Cydia	Cydia fagiglandana	mIdgCOI_ART
50.1048	0	1.76391	0	0.00934341	0	0.392499	0	0	21.6928	Animalia	Arthropoda	Insecta	Lepidoptera	Noctuidae	Apamea	Apamea unanimis	mIdgCOI_ART
36.15	0.776251	0.808741	0.128254	0	0	0	0	0	15.6399	Animalia	Arthropoda	Insecta	Lepidoptera	Geometridae	Xanthorhoe	Xanthorhoe ferrugata	COI_ART
0.0124724	0.188818	0.355936	0.866238	54.7473	0.120675	0.305277	0	0	8.56414	Animalia	Arthropoda	Insecta	Lepidoptera	Erebidae	Hypena	Hypena proboscidalis	COI_ART
0	0	0.0495607	0.323788	41.6215	0	0	0	0	6.44545	Animalia	Arthropoda	Insecta	Lepidoptera	Noctuidae	Axylia	Axylia putris	COI_ART
0	0	0	97.5232	0	0.00287321	0	0	0	6.08017	Animalia	Arthropoda	Insecta	Lepidoptera	Tortricidae	Cnephasia	Cnephasia asseclana	mIdgCOI_ART
6.80326	0.199308	0.0810993	0	0	0	0.348888	0	0	2.93943	Animalia	Arthropoda	Insecta	Lepidoptera	Pyralidae	Dioryctria	Dioryctria abietella	COI_ART
0.585596	4.73093	40.9642	0.0672806	0	0	0	0	0	2.69892	Animalia	Arthropoda	Insecta	Lepidoptera	Noctuidae	Eupsilia	Eupsilia transversa	COI_ART
5.44254	0	0	0	1.33186	0	0.479721	0	0	2.55186	Animalia	Arthropoda	Insecta	Lepidoptera	Noctuidae	Oligia	Oligia versicolor	mIdgCOI_ART
0	0	31.3404	0	0	0	0	0	0	1.8234	Animalia	Arthropoda	Insecta	Lepidoptera	Noctuidae	Peridroma	Peridroma saucia	mIdgCOI_ART
0	74.5096	0	0	0	0	0	0	0	0.930965	Animalia	Arthropoda	Insecta	Lepidoptera	Sphingidae	Mimas	Mimas tiliae	COI_ART
0.0054757	1.02801	11.7797	0	0	0.00861962	0.392499	0	0	0.704089	Animalia	Arthropoda	Insecta	Lepidoptera	Noctuidae	Ochropleura	Ochropleura plecta	COI_ART
0	0	0	0	0	0	2.26777	90.9137	0	0.472363	Animalia	Arthropoda	Insecta	Lepidoptera	Erebidae	Polypogon	Polypogon tentacularia	COI_ART
0	0.377636	2.71458	0.109331	0.0390725	0.0320841	3.66332	0	0	0.195289	Animalia	Arthropoda	Insecta	Lepidoptera	Noctuidae	Xestia	Xestia c-nigrum	mIdgCOI_ART
0.00912617	0.660862	2.63122	0	0	0.0450136	0	0	0	0.177595	Animalia	Arthropoda	Insecta	Lepidoptera	Geometridae	Lomaspilis	Lomaspilis marginata	COI_ART
0	0	0	0.216559	0	0	46.8382	0	0	0.154265	Animalia	Arthropoda	Insecta	Lepidoptera	Noctuidae	Apamea	Apamea monoglypha	COI_ART
0.223287	0	0	0	0	0.0330419	0	0	0	0.105246	Animalia	Arthropoda	Insecta	Lepidoptera	Noctuidae	Mythimna	Mythimna albipuncta	COI_ART
0	0	0	0	0.650641	0	0	0	0	0.100397	Animalia	Arthropoda	Insecta	Lepidoptera	Noctuidae	Sideridis	Sideridis reticulata	COI_ART
0	0	0.218518	0.174509	0.291345	0	0	0	0	0.0685477	Animalia	Arthropoda	Insecta	Lepidoptera	Noctuidae	Phlogophora	Phlogophora meticulosa	COI_ART
0.102517	0	0.30187	0	0	0	2.00611	0	0	0.0677613	Animalia	Arthropoda	Insecta	Lepidoptera	Geometridae	Peribatodes	Peribatodes rhomboidaria	COI_ART
0	0.230777	0.88984	0	0	0.0239434	0	0	0	0.061208	Animalia	Arthropoda	Insecta	Lepidoptera	Erebidae	Calliteara	Calliteara pudibunda	COI_ART
0.140543	0	0	0	0	0	0	0	0	0.0605527	Animalia	Arthropoda	Insecta	Lepidoptera	Noctuidae	Oligia	Oligia fasciuncula	COI_ART
0	0	0.896598	0	0	0	0	1.43332	0	0.0595041	Animalia	Arthropoda	Insecta	Lepidoptera	Noctuidae	Mamestra	Mamestra brassicae	COI_ART
0	0.87066	0	0.199739	0	0	11.2952	0	0	0.057276	Animalia	Arthropoda	Insecta	Lepidoptera	Noctuidae	Subacronicta	Subacronicta megacephala	COI_ART
0.00456308	0	0.853796	0	0	0	0	0	0	0.0516402	Animalia	Arthropoda	Insecta	Lepidoptera	Geometridae	Agriopis	Agriopis leucophaearia	COI_ART
0	1.6574	0.488849	0	0	0	0	0	0	0.0491499	Animalia	Arthropoda	Insecta	Lepidoptera	Noctuidae	Conistra	Conistra vaccinii	COI_ART
0.0663168	0	0	0	0	0	6.01832	0	0	0.0466596	Animalia	Arthropoda	Insecta	Lepidoptera	Noctuidae	Oligia	Oligia strigilis	COI_ART
0	0	0	0	0.275206	0	0	0	0	0.0424655	Animalia	Arthropoda	Insecta	Lepidoptera	Geometridae	Ecliptopera	Ecliptopera capitata	COI_ART
0	0	0	0	0	0	11.8622	0	0	0.0356501	Animalia	Arthropoda	Insecta	Lepidoptera	Erebidae	Lymantria	Lymantria dispar	COI_ART
0	0	0	0	0.210651	0	0	0	0	0.0325045	Animalia	Arthropoda	Insecta	Lepidoptera	Tortricidae	Archips	Archips xylosteana	COI_ART
0.0252491	0	0.250056	0	0	0	0	0	0	0.0254269	Animalia	Arthropoda	Insecta	Lepidoptera	Noctuidae	Hoplodrina	Hoplodrina ambigua	COI_ART
0	0	0	0	0.160537	0	0	0	0	0.0247716	Animalia	Arthropoda	Insecta	Lepidoptera	Drepanidae	Thyatira	Thyatira batis	COI_ART
0.0358963	0	0.0856049	0	0	0	0	0	0	0.0204464	Animalia	Arthropoda	Insecta	Lepidoptera	Gracillariidae	Parornix	Parornix torquillella	COI_ART
0	0	0.322145	0	0	0	0	0	0	0.0187425	Animalia	Arthropoda	Insecta	Lepidoptera	Noctuidae	Calophasia	Calophasia lunula	COI_ART
0	0.0734291	0.304123	0	0	0	0	0	0	0.0186114	Animalia	Arthropoda	Insecta	Lepidoptera	Noctuidae	Craniophora	Craniophora ligustri	COI_ART
0.0425888	0	0	0	0	0	0	0	0	0.0183493	Animalia	Arthropoda	Insecta	Lepidoptera	Erebidae	Diaphora	Diaphora mendica	COI_ART
0	0	0.256815	0	0	0	0	0	0	0.0149416	Animalia	Arthropoda	Insecta	Lepidoptera	Noctuidae	Orthosia	Orthosia cerasi	COI_ART
0	0.765761	0.0765938	0	0	0	0	0	0	0.0140241	Animalia	Arthropoda	Insecta	Lepidoptera	Geometridae	Eupithecia	Eupithecia abbreviata	COI_ART
0	0	0.23654	0	0	0	0	0	0	0.013762	Animalia	Arthropoda	Insecta	Lepidoptera	Geometridae	Idaea	Idaea subsericeata	COI_ART
0	0	0.229781	0	0	0	0	0	0	0.0133688	Animalia	Arthropoda	Insecta	Lepidoptera	Crambidae	Crambus	Crambus lathoniellus	COI_ART
0	0	0	0	0	0.0450136	0	0	0	0.0123202	Animalia	Arthropoda	Insecta	Lepidoptera	Noctuidae	Acronicta	Acronicta aceris	COI_ART
0	0.430085	0.114891	0	0	0	0	0	0	0.0120581	Animalia	Arthropoda	Insecta	Lepidoptera	Geometridae	Lycia	Lycia hirtaria	COI_ART
0.0164271	0.199308	0	0	0	0.00814075	0	0	0	0.011796	Animalia	Arthropoda	Insecta	Lepidoptera	Geometridae	Dysstroma	Dysstroma truncata	COI_ART
0	0.923109	0	0	0	0	0	0	0	0.0115338	Animalia	Arthropoda	Insecta	Lepidoptera	Tortricidae	Pammene	Pammene germmana	COI_ART
0	0.493024	0	0.0735882	0	0	0	0	0	0.0107474	Animalia	Arthropoda	Insecta	Lepidoptera	Erebidae	Catocala	Catocala sponsa	COI_ART
0.0167313	0	0.056319	0	0	0	0	0	0	0.0104853	Animalia	Arthropoda	Insecta	Lepidoptera	Geometridae	Campaea	Campaea margaritaria	COI_ART
0	0.723802	0	0	0	0	0	0	0	0.00904358	Animalia	Arthropoda	Insecta	Lepidoptera	Geometridae	Thera	Thera britannica	COI_ART
0	0	0	0	0	0	0	1.71487	0	0.00878145	Animalia	Arthropoda	Insecta	Lepidoptera	Noctuidae	Anarta	Anarta trifolii	COI_ART
0.00669252	0	0	0	0	0	0	0.998208	0	0.00799505	Animalia	Arthropoda	Insecta	Lepidoptera	Noctuidae	Agrotis	Agrotis segetum	COI_ART
0	0	0	0.121946	0	0	0	0	0	0.00760185	Animalia	Arthropoda	Insecta	Lepidoptera	Geometridae	Gymnoscelis	Gymnoscelis rufifasciata	COI_ART
0.0167313	0	0	0	0	0	0	0	0	0.00720865	Animalia	Arthropoda	Insecta	Lepidoptera	Noctuidae	Diarsia	Diarsia rubi	COI_ART
0	0	0	0	0	0.0258588	0	0	0	0.00707759	Animalia	Arthropoda	Insecta	Lepidoptera	Geometridae	Macaria	Macaria notata	COI_ART
0.0161229	0	0	0	0	0	0	0	0	0.00694652	Animalia	Arthropoda	Insecta	Lepidoptera	Geometridae	Idaea	Idaea seriata	COI_ART
0.0158187	0	0	0	0	0	0	0	0	0.00681545	Animalia	Arthropoda	Insecta	Lepidoptera	Geometridae	Hypomecis	Hypomecis punctinalis	COI_ART
0	0	0	0	0	0	2.22416	0	0	0.00668439	Animalia	Arthropoda	Insecta	Lepidoptera	Noctuidae	Conisania	Conisania leineri	COI_ART
0	0.430085	0	0.0147176	0	0	0	0	0	0.00629119	Animalia	Arthropoda	Insecta	Lepidoptera	Noctuidae	Anorthoa	Anorthoa munda	COI_ART
0.0146019	0	0	0	0	0	0	0	0	0.00629119	Animalia	Arthropoda	Insecta	Lepidoptera	Noctuidae	Tiliacea	Tiliacea citrago	COI_ART
0	0	0	0	0.0390725	0	0	0	0	0.00602905	Animalia	Arthropoda	Insecta	Lepidoptera	Ypsolophidae	Ypsolopha	Ypsolopha ustella	COI_ART
0	0.440575	0	0.00630756	0	0	0	0	0	0.00589799	Animalia	Arthropoda	Insecta	Lepidoptera	Geometridae	Biston	Biston strataria	COI_ART
0.0127766	0	0	0	0	0	0	0	0	0.00550479	Animalia	Arthropoda	Insecta	Lepidoptera	Erebidae	Spilosoma	Spilosoma lubricipeda	COI_ART
0	0	0	0	0.0144398	0	0	0.460712	100	0.00537372	Animalia	Arthropoda	Insecta	Lepidoptera	Noctuidae	Cosmia	Cosmia trapezina	COI_ART
0	0	0	0.0798957	0	0	0	0	0	0.00498052	Animalia	Arthropoda	Insecta	Lepidoptera	Crambidae	Eudonia	Eudonia delunella	COI_ART
0	0	0	0	0.0322772	0	0	0	0	0.00498052	Animalia	Arthropoda	Insecta	Lepidoptera	Geometridae	Eupithecia	Eupithecia selinata	COI_ART
0	0.272737	0.0247804	0	0	0	0	0	0	0.00484946	Animalia	Arthropoda	Insecta	Lepidoptera	Noctuidae	Diachrysia	Diachrysia chrysitis	COI_ART
0	0	0	0	0	0	0	0.921423	0	0.00471839	Animalia	Arthropoda	Insecta	Lepidoptera	Geometridae	Camptogramma	Camptogramma bilineata	COI_ART
0.010343	0	0	0	0	0	0	0	0	0.00445626	Animalia	Arthropoda	Insecta	Lepidoptera	Geometridae	Euphyia	Euphyia unangulata	COI_ART
0	0	0	0	0	0.0162815	0	0	0	0.00445626	Animalia	Arthropoda	Insecta	Lepidoptera	Drepanidae	Sabra	Sabra harpagula	COI_ART
0	0.356656	0	0	0	0	0	0	0	0.00445626	Animalia	Arthropoda	Insecta	Lepidoptera	Geometridae	Xanthorhoe	Xanthorhoe designata	COI_ART
0	0	0	0	0	0.0158026	0	0	0	0.00432519	Animalia	Arthropoda	Insecta	Lepidoptera	Geometridae	Eulithis	Eulithis prunata	COI_ART
0	0	0	0.0672806	0	0	0	0	0	0.00419413	Animalia	Arthropoda	Insecta	Lepidoptera	Plutellidae	Plutella	Plutella xylostella	COI_ART
0	0	0	0	0.0263314	0	0	0	0	0.00406306	Animalia	Arthropoda	Insecta	Lepidoptera	Noctuidae	Xestia	Xestia triangulum	COI_ART
0	0	0	0	0	0	0	0.767853	0	0.00393199	Animalia	Arthropoda	Insecta	Lepidoptera	Noctuidae	Trachea	Trachea atriplicis	COI_ART
0	0	0	0	0	0	1.22111	0	0	0.00366986	Animalia	Arthropoda	Insecta	Lepidoptera	Noctuidae	Autographa	Autographa gamma	COI_ART
0	0.283227	0	0	0	0	0	0	0	0.00353879	Animalia	Arthropoda	Insecta	Lepidoptera	Erebidae	Trisateles	Trisateles emortualis	COI_ART
0.00760514	0	0	0	0	0	0	0	0	0.00327666	Animalia	Arthropoda	Insecta	Lepidoptera	Noctuidae	Actinotia	Actinotia polyodon	COI_ART
0	0	0.0540662	0	0	0	0	0	0	0.00314559	Animalia	Arthropoda	Insecta	Lepidoptera	Noctuidae	Conistra	Conistra erythrocephala	COI_ART
0	0	0	0	0	0	1.04666	0	0	0.00314559	Animalia	Arthropoda	Insecta	Lepidoptera	Drepanidae	Watsonalla	Watsonalla cultraria	COI_ART
0	0	0	0	0.0195362	0	0	0	0	0.00301453	Animalia	Arthropoda	Insecta	Lepidoptera	Notodontidae	Gluphisia	Gluphisia crenata	COI_ART
0	0	0	0	0.0186868	0	0	0	0	0.00288346	Animalia	Arthropoda	Insecta	Lepidoptera	Tortricidae	Archips	Archips crataegana	COI_ART
0	0	0	0	0	0	0.828609	0	0	0.00249026	Animalia	Arthropoda	Insecta	Lepidoptera	Noctuidae	Mesapamea	Mesapamea secalella	COI_ART
0	0	0.0405497	0	0	0	0	0	0	0.0023592	Animalia	Arthropoda	Insecta	Lepidoptera	Pyralidae	Aphomia	Aphomia sociella	COI_ART
0	0	0	0	0.0152892	0	0	0	0	0.0023592	Animalia	Arthropoda	Insecta	Lepidoptera	Geometridae	Chloroclystis	Chloroclystis v-ata	COI_ART
0	0	0	0	0	0.00814075	0	0	0	0.00222813	Animalia	Arthropoda	Insecta	Lepidoptera	Noctuidae	Luperina	Luperina testacea	COI_ART
0.00456308	0	0	0	0	0	0	0	0	0.001966	Animalia	Arthropoda	Insecta	Lepidoptera	Geometridae	Cyclophora	Cyclophora linearia	COI_ART
0.00456308	0	0	0	0	0	0	0	0	0.001966	Animalia	Arthropoda	Insecta	Lepidoptera	Geometridae	Ecliptopera	Ecliptopera silaceata	COI_ART
0	0	0	0	0.012741	0	0	0	0	0.001966	Animalia	Arthropoda	Insecta	Lepidoptera	Gelechiidae	Neotelphusa	Neotelphusa sequax	COI_ART
0	0	0.0315386	0	0	0	0	0	0	0.00183493	Animalia	Arthropoda	Insecta	Lepidoptera	Tortricidae	Rhyacionia	Rhyacionia pinivorana	mIdg
0.00425888	0	0	0	0	0	0	0	0	0.00183493	Animalia	Arthropoda	Insecta	Lepidoptera	Geometridae	Cyclophora	Cyclophora punctaria	COI_ART
0	0	0	0	0	0	0	0.332736	0	0.00170386	Animalia	Arthropoda	Insecta	Lepidoptera	Noctuidae	Agrotis	Agrotis ipsilon	COI_ART
0	0	0	0.0273327	0	0	0	0	0	0.00170386	Animalia	Arthropoda	Insecta	Lepidoptera	Noctuidae	Apterogenum	Apterogenum ypsillon	COI_ART
0	0	0	0	0	0.00622528	0	0	0	0.00170386	Animalia	Arthropoda	Insecta	Lepidoptera	Notodontidae	Clostera	Clostera curtula	COI_ART
0	0	0	0	0	0.00622528	0	0	0	0.00170386	Animalia	Arthropoda	Insecta	Lepidoptera	Geometridae	Eupithecia	Eupithecia abietaria	COI_ART
0	0	0	0	0.0101928	0	0	0	0	0.0015728	Animalia	Arthropoda	Insecta	Lepidoptera	Geometridae	Xanthorhoe	Xanthorhoe biriviata	COI_ART
0	0.115389	0	0	0	0	0	0	0	0.00144173	Animalia	Arthropoda	Insecta	Lepidoptera	Geometridae	Chloroclysta	Chloroclysta siterata	COI_ART
0	0	0	0	0	0	0	0.281546	0	0.00144173	Animalia	Arthropoda	Insecta	Lepidoptera	Drepanidae	Habrosyne	Habrosyne pyritoides	COI_ART
0.00334626	0	0	0	0	0	0	0	0	0.00144173	Animalia	Arthropoda	Insecta	Lepidoptera	Geometridae	Stegania	Stegania trimaculata	COI_ART
0	0	0	0	0	0.00478868	0	0	0	0.00131066	Animalia	Arthropoda	Insecta	Lepidoptera	Noctuidae	Apamea	Apamea epomidion	COI_ART
0	0	0	0	0	0.00478868	0	0	0	0.00131066	Animalia	Arthropoda	Insecta	Lepidoptera	Gracillariidae	Phyllonorycter	Phyllonorycter maestingella	COI_ART
0	0	0	0	0	0	0.392499	0	0	0.0011796	Animalia	Arthropoda	Insecta	Lepidoptera	Noctuidae	Apamea	Apamea anceps	COI_ART
0	0	0	0	0	0	0.392499	0	0	0.0011796	Animalia	Arthropoda	Insecta	Lepidoptera	Ypsolophidae	Ypsolopha	Ypsolopha parenthesella	COI_ART
0.00243365	0	0	0	0	0	0	0	0	0.00104853	Animalia	Arthropoda	Insecta	Lepidoptera	Noctuidae	Abrostola	Abrostola triplasia	COI_ART
0	0	0	0	0	0	0.348888	0	0	0.00104853	Animalia	Arthropoda	Insecta	Lepidoptera	Noctuidae	Amphipyra	Amphipyra pyramidea	COI_ART
0.00243365	0	0	0	0	0	0	0	0	0.00104853	Animalia	Arthropoda	Insecta	Lepidoptera	Tortricidae	Cochylis	Cochylis nana	COI_ART
0	0	0	0	0	0	0.305277	0	0	0.000917465	Animalia	Arthropoda	Insecta	Lepidoptera	Pyralidae	Aglossa	Aglossa caprealis	COI_ART
0	0	0	0	0	0	0.305277	0	0	0.000917465	Animalia	Arthropoda	Insecta	Lepidoptera	Tortricidae	Cnephasia	Cnephasia genitalana	COI_ART
0.00182523	0	0	0	0	0	0	0	0	0.000786398	Animalia	Arthropoda	Insecta	Lepidoptera	Noctuidae	Orthosia	Orthosia cruda	mIdg
0	0	0	0	0	0	0	0.127975	0	0.000655332	Animalia	Arthropoda	Insecta	Lepidoptera	Noctuidae	Noctua	Noctua comes	COI_ART
0	0	0	0	0	0	0	0.10238	0	0.000524266	Animalia	Arthropoda	Insecta	Lepidoptera	Tischeriidae	Tischeria	Tischeria ekebladella	COI_ART
