# Supplementary material for: Metabarcoding dietary analysis in the insectivorous bat Nyctalusleisleri and implications for conservation
Source: Biodivers Data J. 2023 Nov 14;11:e111146. doi: 10.3897/BDJ.11.e111146 (PMC10838074; doi:10.3897/BDJ.11.e111146)
Supplement: Supplementary material 4 — Arthropod prey species in the guano for all N.leisleri samples [file bdj-11-e111146-s004.xlsx]

## Sheet: Sheet1
KF01-01	KF01-02	KF01-03	KF01-06	KF01-07	KF01-08	KF01-09	KF01-10	KF01-11	Total	Kingdom	Phylum	Class	Order	Family	Genus	Species	Marker
0	0	0	0	0	0	0.0219003	4.73585	99.9473	13.1621	Animalia	Arthropoda	Insecta	Ephemeroptera	Polymitarcyidae	Ephoron	Ephoron virgo	COI_ART
0.0746447	0.59153	0.572062	0	0.281223	48.8732	0.506836	1.43396	0	12.9375	Animalia	Arthropoda	Insecta	Lepidoptera	Tortricidae	Cydia	Cydia fagiglandana	mIdgCOI_ART
14.2712	74.0015	0.0819304	0.649623	10.877	0.0958782	0.00938585	0.0566038	0	11.5851	Animalia	Arthropoda	Insecta	Ephemeroptera	Ephemeridae	Ephemera	Ephemera danica	mIdgCOI_ART
42.2491	0	0.567712	0	0.00554382	0	0.0281576	0	0	10.1611	Animalia	Arthropoda	Insecta	Lepidoptera	Noctuidae	Apamea	Apamea unanimis	mIdgCOI_ART
0.0684884	0.0361751	0.0565537	0	0	34.1991	0.0563151	0.54717	0	8.96189	Animalia	Arthropoda	Insecta	Trichoptera	Lepidostomatidae	Lepidostoma	Lepidostoma hirtum	mIdgCOI_ART
30.4822	0.0495733	0.260292	0.0798931	0	0	0	0	0	7.32584	Animalia	Arthropoda	Insecta	Lepidoptera	Geometridae	Xanthorhoe	Xanthorhoe ferrugata	COI_ART
0.0105169	0.0120584	0.114558	0.539606	32.4838	0.0592189	0.0219003	0	0	4.01151	Animalia	Arthropoda	Insecta	Lepidoptera	Erebidae	Hypena	Hypena proboscidalis	COI_ART
0	0.00334955	0.0290019	0	0.186474	12.7182	0.122016	0	0.00793477	3.35154	Animalia	Arthropoda	Insecta	Coleoptera	Lagriidae	Lagria	Lagria hirta	COI_ART
0	0	0.015951	0.201697	24.6957	0	0	0	0	3.0191	Animalia	Arthropoda	Insecta	Lepidoptera	Noctuidae	Axylia	Axylia putris	COI_ART
0	0	0	60.7502	0	0.00140997	0	0	0	2.848	Animalia	Arthropoda	Insecta	Lepidoptera	Tortricidae	Cnephasia	Cnephasia asseclana	mIdgCOI_ART
0.633069	0.0576122	0.0783051	6.07712	10.3634	0.830239	46.6915	0.226415	0.00140025	2.84474	Animalia	Arthropoda	Insecta	Ephemeroptera	Caenidae	Caenis	Caenis horaria	mIdgCOI_ART
0	0.0100486	27.6598	0	0	0.00422992	0	0	0	2.34409	Animalia	Arthropoda	Insecta	Ephemeroptera	Baetidae	Baetis	Baetis fuscatus	COI_ART
0.0338594	0.00468936	2.60582	30.3345	5.25101	0.0902383	0.0750868	7.58491	0	2.34047	Animalia	Arthropoda	Insecta	Diptera	Fanniidae	Fannia	Fannia leucosticta	mIdgCOI_ART
0	0	21.7616	0	0	0	0	0	0	1.84263	Animalia	Arthropoda	Insecta	Diptera	Tipulidae	Tipula	Tipula lunata	mIdgCOI_ART
5.73661	0.0127283	0.0261017	0	0	0	0.0250289	0	0	1.37685	Animalia	Arthropoda	Insecta	Lepidoptera	Pyralidae	Dioryctria	Dioryctria abietella	COI_ART
0.493783	0.302129	13.1843	0.0419111	0	0	0	0	0	1.26419	Animalia	Arthropoda	Insecta	Lepidoptera	Noctuidae	Eupsilia	Eupsilia transversa	COI_ART
4.58924	0	0	0	0.790247	0	0.0344148	0	0	1.19531	Animalia	Arthropoda	Insecta	Lepidoptera	Noctuidae	Oligia	Oligia versicolor	mIdgCOI_ART
0	0	0.0529285	0	7.77597	0.582084	0.115759	0	0	1.10605	Animalia	Arthropoda	Insecta	Coleoptera	Staphylinidae	Haploglossa	Haploglossa marginalis	COI_ART
0	6.39696	5.21309	0	0	0.00798985	0	0	0	1.02974	Animalia	Arthropoda	Insecta	Diptera	Limoniidae	Cheilotrichia	Cheilotrichia cinerascens	mIdgCOI_ART
0	9.98767	0	0	0	0	0	0	0	0.9153	Animalia	Arthropoda	Insecta	Heteroptera	Pentatomidae	Troilus	Troilus luridus	mIdgCOI_ART
0	0	10.0869	0	0	0	0	0	0	0.854092	Animalia	Arthropoda	Insecta	Lepidoptera	Noctuidae	Peridroma	Peridroma saucia	mIdgCOI_ART
0.000769533	0.00267964	0	0	0	0	25.5952	0	0	0.502682	Animalia	Arthropoda	Insecta	Trichoptera	Goeridae	Goera	Goera pilosa	COI_ART
0	0.00200973	5.44873	0.037982	0.0287271	0.00469991	0.0969871	1.96226	0	0.476344	Animalia	Arthropoda	Insecta	Ephemeroptera	Caenidae	Caenis	Caenis luctuosa	mIdg
0	4.75836	0	0	0	0	0	0	0	0.436071	Animalia	Arthropoda	Insecta	Lepidoptera	Sphingidae	Mimas	Mimas tiliae	COI_ART
0	0.163458	0	0.0536987	2.73714	0.0155097	1.24832	0.509434	0	0.381125	Animalia	Arthropoda	Insecta	Diptera	Chironomidae	Glyptotendipes	Glyptotendipes pallens	mIdgCOI_ART
0.0046172	0.0656511	3.79127	0	0	0.00422992	0.0281576	0	0	0.3298	Animalia	Arthropoda	Insecta	Lepidoptera	Noctuidae	Ochropleura	Ochropleura plecta	COI_ART
0	0	0	0	0	0	0.162688	67.0189	0	0.221258	Animalia	Arthropoda	Insecta	Lepidoptera	Erebidae	Polypogon	Polypogon tentacularia	COI_ART
0	0	0.0522034	0	1.32145	0	2.73441	0.264151	0.00886827	0.221074	Animalia	Arthropoda	Insecta	Neuroptera	Hemerobiidae	Hemerobius	Hemerobius pini	COI_ART
0.00692579	0	0	0	0.187986	0.727546	0	0	0	0.214628	Animalia	Arthropoda	Insecta	Coleoptera	Elateridae	Athous	Athous vittatus	mIdgCOI_ART
0.33526	0.0870882	1.45517	0	0.0246952	0	0	0	0	0.214444	Animalia	Arthropoda	Insecta	Neuroptera	Hemerobiidae	Hemerobius	Hemerobius marginatus	mIdgCOI_ART
0	0	0	0	0	0	8.40347	0	0	0.1649	Animalia	Arthropoda	Insecta	Diptera	Limoniidae	Erioptera	Erioptera lutea	mIdgCOI_ART
0.0323204	0	0	0	0	0.570804	0.0156431	0	0.0140025	0.159007	Animalia	Arthropoda	Insecta	Psocoptera	Caeciliusidae	Valenzuela	Valenzuela flavidus	COI_ART
0	0	0	0	0	0.561639	0	0	0	0.146728	Animalia	Arthropoda	Insecta	Diptera	Fanniidae	Fannia	Fannia armata	COI_ART
0	0.0241167	0.873682	0.0681056	0.0231833	0.0157447	0.262804	0	0	0.0914748	Animalia	Arthropoda	Insecta	Lepidoptera	Noctuidae	Xestia	Xestia c-nigrum	mIdgCOI_ART
0	0	1.06074	0	0	0	0.040672	0	0	0.0906153	Animalia	Arthropoda	Insecta	Neuroptera	Hemerobiidae	Hemerobius	Hemerobius stigma	mIdgCOI_ART
0	0	0	0	0.698018	0	0	0	0	0.0850286	Animalia	Arthropoda	Insecta	Ephemeroptera	Heptageniidae	Ecdyonurus	Ecdyonurus insignis	mIdg
0.00769533	0.0422043	0.846855	0	0	0.0220896	0	0	0	0.0831868	Animalia	Arthropoda	Insecta	Lepidoptera	Geometridae	Lomaspilis	Lomaspilis marginata	COI_ART
0.00872137	0.510471	0.261742	0	0.00251992	0.00375993	0	0.283019	0	0.0732412	Animalia	Arthropoda	Insecta	Sternorrhyncha	Aphididae	Euceraphis	Euceraphis betulae	COI_ART
0	0	0	0.134902	0	0	3.36014	0	0	0.0722589	Animalia	Arthropoda	Insecta	Lepidoptera	Noctuidae	Apamea	Apamea monoglypha	COI_ART
0.0218034	0.696705	0	0	0.0181434	0	0	0	0	0.0712767	Animalia	Arthropoda	Insecta	Diptera	Tipulidae	Tipula	Tipula oleracea	mIdgCOI_ART
0	0.14671	0	0	0	0.130893	0.876013	0	0	0.0648305	Animalia	Arthropoda	Insecta	Diptera	Limoniidae	Limonia	Limonia nubeculosa	mIdgCOI_ART
0	0	0.625716	0	0	0.0244395	0	0	0	0.0593665	Animalia	Arthropoda	Insecta	Diptera	Milichiidae	Leptometopa	Leptometopa latipes	COI_ART
0.188279	0	0	0	0	0.0162147	0	0	0	0.0492982	Animalia	Arthropoda	Insecta	Lepidoptera	Noctuidae	Mythimna	Mythimna albipuncta	COI_ART
0	0	0	0	0.386052	0	0	0	0	0.0470266	Animalia	Arthropoda	Insecta	Lepidoptera	Noctuidae	Sideridis	Sideridis reticulata	COI_ART
0	0.0864183	0.0964313	0	0	0	1.50174	0	0	0.0455532	Animalia	Arthropoda	Insecta	Diptera	Limoniidae	Rhipidia	Rhipidia maculata	COI_ART
0	0.113885	0.355273	0	0	0	0.128273	0.339623	0	0.0441412	Animalia	Arthropoda	Insecta	Neuroptera	Hemerobiidae	Hemerobius	Hemerobius micans	mIdgCOI_ART
0	0	0	0	0	0	2.15249	0	0	0.042238	Animalia	Arthropoda	Insecta	Diptera	Anisopodidae	Sylvicola	Sylvicola zetterstedti	COI_ART
0	0.378499	0	0	0	0.00187996	0.193974	0	0	0.0389842	Animalia	Arthropoda	Insecta	Ephemeroptera	Leptophlebiidae	Habrophlebia	Habrophlebia lauta	mIdgCOI_ART
0	0	0	0	0	0.133712	0	0	0	0.0349323	Animalia	Arthropoda	Insecta	Heteroptera	Miridae	Phytocoris	Phytocoris longipennis	COI_ART
0	0	0.0703296	0.108707	0.172867	0	0	0	0	0.0321083	Animalia	Arthropoda	Insecta	Lepidoptera	Noctuidae	Phlogophora	Phlogophora meticulosa	COI_ART
0.0864442	0	0.0971564	0	0	0	0.143916	0	0	0.0317399	Animalia	Arthropoda	Insecta	Lepidoptera	Geometridae	Peribatodes	Peribatodes rhomboidaria	COI_ART
0	0.014738	0.286394	0	0	0.0117498	0	0	0	0.0286703	Animalia	Arthropoda	Insecta	Lepidoptera	Erebidae	Calliteara	Calliteara pudibunda	COI_ART
0.118508	0	0	0	0	0	0	0	0	0.0283633	Animalia	Arthropoda	Insecta	Lepidoptera	Noctuidae	Oligia	Oligia fasciuncula	COI_ART
0	0	0.288569	0	0	0	0	1.0566	0	0.0278722	Animalia	Arthropoda	Insecta	Lepidoptera	Noctuidae	Mamestra	Mamestra brassicae	COI_ART
0	0.00535927	0.321196	0	0	0	0	0	0	0.027688	Animalia	Arthropoda	Insecta	Hymenoptera	Ichneumonidae	Ophion	Ophion minutus	COI_ART
0	0.0556024	0	0.124424	0	0	0.810312	0	0	0.0268285	Animalia	Arthropoda	Insecta	Lepidoptera	Noctuidae	Subacronicta	Subacronicta megacephala	COI_ART
0.059254	0.106516	0.0137759	0	0	0	0	0	0	0.0251095	Animalia	Arthropoda	Insecta	Diptera	Tipulidae	Nephrotoma	Nephrotoma appendiculata	COI_ART
0	0	0.290019	0	0	0	0	0	0	0.024557	Animalia	Arthropoda	Insecta	Neuroptera	Hemerobiidae	Hemerobius	Hemerobius lutescens	mIdgCOI_ART
0.00307813	0	0	0	0.19353	0	0	0	0	0.0243114	Animalia	Arthropoda	Insecta	Coleoptera	Elateridae	Melanotus	Melanotus rufipes	mIdgCOI_ART
0.00384766	0	0.274793	0	0	0	0	0	0	0.0241886	Animalia	Arthropoda	Insecta	Lepidoptera	Geometridae	Agriopis	Agriopis leucophaearia	COI_ART
0	0.105846	0.157335	0	0	0	0	0	0	0.0230222	Animalia	Arthropoda	Insecta	Lepidoptera	Noctuidae	Conistra	Conistra vaccinii	COI_ART
0	0	0	0	0.132044	0	0.259675	0.415094	0	0.022531	Animalia	Arthropoda	Insecta	Diptera	Chironomidae	Glyptotendipes	Glyptotendipes paripes	COI_ART
0.0377071	0.126613	0	0	0	0.00493491	0	0	0	0.0219171	Animalia	Arthropoda	Insecta	Trichoptera	Hydropsychidae	Hydropsyche	Hydropsyche contubernalis	COI_ART
0.0559194	0	0	0	0	0	0.431749	0	0	0.0218557	Animalia	Arthropoda	Insecta	Lepidoptera	Noctuidae	Oligia	Oligia strigilis	COI_ART
0	0	0	0	0.163291	0	0	0	0	0.0198912	Animalia	Arthropoda	Insecta	Lepidoptera	Geometridae	Ecliptopera	Ecliptopera capitata	COI_ART
0	0	0	0	0	0	0.850984	0	0	0.0166988	Animalia	Arthropoda	Insecta	Lepidoptera	Erebidae	Lymantria	Lymantria dispar	COI_ART
0.00538673	0.00803891	0.15806	0	0	0	0.0219003	0	0	0.0158393	Animalia	Arthropoda	Insecta	Coleoptera	Curculionidae	Curculio	Curculio venosus	COI_ART
0	0	0	0	0.127508	0	0	0	0	0.0155323	Animalia	Arthropoda	Insecta	Coleoptera	Anobiidae	Grynobius	Grynobius planus	COI_ART
0	0	0	0	0.124988	0	0	0	0	0.0152253	Animalia	Arthropoda	Insecta	Lepidoptera	Tortricidae	Archips	Archips xylosteana	COI_ART
0	0	0	0	0.0836613	0	0.125145	0.264151	0	0.0135063	Animalia	Arthropoda	Insecta	Neuroptera	Hemerobiidae	Micromus	Micromus angulatus	COI_ART
0.0454024	0.00937873	0.00580038	0	0	0.00281995	0	0	0	0.0129538	Animalia	Arthropoda	Insecta	Trichoptera	Hydropsychidae	Hydropsyche	Hydropsyche bulgaromanorum	COI_ART
0	0	0	0	0.0866852	0.00775485	0	0	0	0.0125855	Animalia	Arthropoda	Insecta	Diptera	Anthomyiidae	Botanophila	Botanophila fugax	COI_ART
0	0.134652	0	0	0	0	0	0	0	0.0123399	Animalia	Arthropoda	Arachnida	Araneae	Araneidae	Gibbaranea	Gibbaranea gibbosa	COI_ART
0	0.00937873	0	0	0.0231833	0.0108098	0.269061	0.150943	0	0.0122785	Animalia	Arthropoda	Insecta	Diptera	Anthomyiidae	Delia	Delia platura	COI_ART
0.0443764	0.00267964	0	0	0	0.000704987	0.0469293	0	0	0.0119715	Animalia	Arthropoda	Insecta	Psocoptera	Peripsocidae	Peripsocus	Peripsocus subfasciatus	COI_ART
0.0212904	0	0.0804803	0	0	0	0	0	0	0.0119101	Animalia	Arthropoda	Insecta	Lepidoptera	Noctuidae	Hoplodrina	Hoplodrina ambigua	COI_ART
0	0	0	0	0.095253	0	0	0	0	0.0116032	Animalia	Arthropoda	Insecta	Lepidoptera	Drepanidae	Thyatira	Thyatira batis	COI_ART
0	0.0984766	0.0246516	0	0	0	0	0	0	0.011112	Animalia	Arthropoda	Arachnida	Araneae	Anyphaenidae	Anyphaena	Anyphaena accentuata	COI_ART
0	0.0140681	0	0	0.0776135	0	0	0	0	0.0107437	Animalia	Arthropoda	Insecta	Coleoptera	Curculionidae	Curculio	Curculio nucum	COI_ART
0	0	0	0	0	0	0	3.16981	0	0.0103139	Animalia	Arthropoda	Insecta	Coleoptera	Carabidae	Trechus	Trechus quadristriatus	COI_ART
0.0302683	0	0.0275518	0	0	0	0	0	0	0.00957723	Animalia	Arthropoda	Insecta	Lepidoptera	Gracillariidae	Parornix	Parornix torquillella	COI_ART
0	0	0	0.127043	0.0226793	0.00281995	0	0	0	0.00945444	Animalia	Arthropoda	Insecta	Coleoptera	Tenebrionidae	Tenebrio	Tenebrio molitor	mIdgCOI_ART
0	0	0	0	0.0463665	0.00634488	0.0907299	0	0	0.00908609	Animalia	Arthropoda	Insecta	Neuroptera	Chrysopidae	Nineta	Nineta flava	COI_ART
0	0	0	0.19122	0	0	0	0	0	0.0089633	Animalia	Arthropoda	Insecta	Trichoptera	Limnephilidae	Limnephilus	Limnephilus lunatus	COI_ART
0	0	0.103682	0	0	0	0	0	0	0.00877912	Animalia	Arthropoda	Insecta	Lepidoptera	Noctuidae	Calophasia	Calophasia lunula	COI_ART
0	0.00468936	0.0978814	0	0	0	0	0	0	0.00871773	Animalia	Arthropoda	Insecta	Lepidoptera	Noctuidae	Craniophora	Craniophora ligustri	COI_ART
0.0359115	0	0	0	0	0	0	0	0	0.00859495	Animalia	Arthropoda	Insecta	Lepidoptera	Erebidae	Diaphora	Diaphora mendica	COI_ART
0.00564324	0	0	0	0.0584621	0	0	0	0	0.00847216	Animalia	Arthropoda	Insecta	Diptera	Syrphidae	Myathropa	Myathropa florea	COI_ART
0	0	0	0	0.0367908	0.0150397	0	0	0	0.00841077	Animalia	Arthropoda	Insecta	Coleoptera	Staphylinidae	Atheta	Atheta nigricornis	COI_ART
0	0	0	0	0	0.0312544	0	0	0	0.0081652	Animalia	Arthropoda	Insecta	Neuroptera	Chrysopidae	Chrysotropia	Chrysotropia ciliata	COI_ART
0	0.0877581	0	0	0	0	0	0	0	0.00804241	Animalia	Arthropoda	Insecta	Trichoptera	Limnephilidae	Limnephilus	Limnephilus marmoratus	COI_ART
0	0	0	0	0.0282231	0.00939982	0.106373	0	0	0.00798102	Animalia	Arthropoda	Insecta	Diptera	Lauxaniidae	Calliopum	Calliopum aeneum	COI_ART
0	0	0	0	0	0.0293744	0	0	0	0.00767406	Animalia	Arthropoda	Insecta	Diptera	Muscidae	Mesembrina	Mesembrina meridiana	COI_ART
0	0	0	0	0.06199	0	0	0	0	0.00755127	Animalia	Arthropoda	Insecta	Diptera	Limoniidae	Limonia	Limonia phragmitidis	COI_ART
0.00410417	0.0127283	0	0	0	0	0.215875	0	0.00793477	0.00742849	Animalia	Arthropoda	Insecta	Diptera	Tipulidae	Tipula	Tipula scripta	COI_ART
0	0.0770395	0	0	0	0	0	0	0	0.00706014	Animalia	Arthropoda	Insecta	Coleoptera	Melyridae	Dasytes	Dasytes cyaneus	COI_ART
0	0	0.0826554	0	0	0	0	0	0	0.00699874	Animalia	Arthropoda	Insecta	Lepidoptera	Noctuidae	Orthosia	Orthosia cerasi	COI_ART
0	0.0489034	0.0246516	0	0	0	0	0	0	0.006569	Animalia	Arthropoda	Insecta	Lepidoptera	Geometridae	Eupithecia	Eupithecia abbreviata	COI_ART
0	0	0.07613	0	0	0	0	0	0	0.00644621	Animalia	Arthropoda	Insecta	Lepidoptera	Geometridae	Idaea	Idaea subsericeata	COI_ART
0	0	0	0	0	0.0242045	0	0	0	0.00632343	Animalia	Arthropoda	Arachnida	Araneae	Linyphiidae	Neriene	Neriene montana	COI_ART
0	0	0.0739548	0	0	0	0	0	0	0.00626203	Animalia	Arthropoda	Insecta	Lepidoptera	Crambidae	Crambus	Crambus lathoniellus	COI_ART
0	0	0	0	0	0	0.306605	0	0	0.00601646	Animalia	Arthropoda	Insecta	Diptera	Muscidae	Polietes	Polietes lardarius	COI_ART
0	0	0	0	0	0.0220896	0	0	0	0.00577089	Animalia	Arthropoda	Insecta	Lepidoptera	Noctuidae	Acronicta	Acronicta aceris	COI_ART
0	0.0274663	0.0369774	0	0	0	0	0	0	0.00564811	Animalia	Arthropoda	Insecta	Lepidoptera	Geometridae	Lycia	Lycia hirtaria	COI_ART
0.0138516	0.0127283	0	0	0	0.00399492	0	0	0	0.00552532	Animalia	Arthropoda	Insecta	Lepidoptera	Geometridae	Dysstroma	Dysstroma truncata	COI_ART
0	0.058952	0	0	0	0	0	0	0	0.00540254	Animalia	Arthropoda	Insecta	Lepidoptera	Tortricidae	Pammene	Pammene germmana	COI_ART
0	0	0	0	0	0.0197396	0	0	0	0.00515697	Animalia	Arthropoda	Insecta	Coleoptera	Lymexylonidae	Lymexylon	Lymexylon navale	COI_ART
0	0	0	0	0.0423347	0	0	0	0	0.00515697	Animalia	Arthropoda	Insecta	Diptera	Tachinidae	Voria	Voria ruralis	COI_ART
0	0.0314857	0	0.0458403	0	0	0	0	0	0.00503418	Animalia	Arthropoda	Insecta	Lepidoptera	Erebidae	Catocala	Catocala sponsa	COI_ART
0.0141081	0	0.0181262	0	0	0	0	0	0	0.0049114	Animalia	Arthropoda	Insecta	Lepidoptera	Geometridae	Campaea	Campaea margaritaria	COI_ART
0	0	0	0.103468	0	0	0	0	0	0.00485001	Animalia	Arthropoda	Arachnida	Araneae	Clubionidae	Clubiona	Clubiona corticalis	COI_ART
0.00692579	0.0308158	0.00217514	0	0	0	0	0	0	0.00466583	Animalia	Arthropoda	Insecta	Heteroptera	Lygaeidae	Kleidocerys	Kleidocerys resedae	COI_ART
0	0	0.0253767	0.0510792	0	0	0	0	0	0.00454304	Animalia	Arthropoda	Insecta	Trichoptera	Hydropsychidae	Hydropsyche	Hydropsyche instabilis	COI_ART
0	0	0	0	0.0362868	0	0	0	0	0.00442026	Animalia	Arthropoda	Insecta	Coleoptera	Nitidulidae	Cryptarcha	Cryptarcha undata	COI_ART
0	0	0	0	0.0347749	0	0	0	0	0.00423608	Animalia	Arthropoda	Insecta	Coleoptera	Nitidulidae	Cryptarcha	Cryptarcha strigata	COI_ART
0	0.0462237	0	0	0	0	0	0	0	0.00423608	Animalia	Arthropoda	Insecta	Lepidoptera	Geometridae	Thera	Thera britannica	COI_ART
0	0	0	0	0	0	0	1.26415	0	0.0041133	Animalia	Arthropoda	Insecta	Lepidoptera	Noctuidae	Anarta	Anarta trifolii	COI_ART
0	0	0	0	0	0.0150397	0	0	0	0.00392912	Animalia	Arthropoda	Insecta	Diptera	Psychodidae	Peripsychoda	Peripsychoda auriculata	COI_ART
0	0	0	0	0.0110876	0	0.125145	0	0	0.00380633	Animalia	Arthropoda	Insecta	Diptera	Chironomidae	Microtendipes	Microtendipes chloris	COI_ART
0.00564324	0	0	0	0	0	0	0.735849	0	0.00374494	Animalia	Arthropoda	Insecta	Lepidoptera	Noctuidae	Agrotis	Agrotis segetum	COI_ART
0.0112865	0	0	0	0	0	0.0531865	0	0	0.00374494	Animalia	Arthropoda	Insecta	Diptera	Rhagionidae	Rhagio	Rhagio strigosus	COI_ART
0	0	0	0	0	0	0.187717	0	0	0.00368355	Animalia	Arthropoda	Insecta	Diptera	Muscidae	Phaonia	Phaonia rufipalpis	COI_ART
0	0	0	0	0	0	0.0531865	0.773585	0	0.00356076	Animalia	Arthropoda	Insecta	Coleoptera	Elateridae	Stenagostus	Stenagostus rhombeus	mIdgCOI_ART
0	0	0	0.075964	0	0	0	0	0	0.00356076	Animalia	Arthropoda	Insecta	Lepidoptera	Geometridae	Gymnoscelis	Gymnoscelis rufifasciata	COI_ART
0	0.0375149	0	0	0	0	0	0	0	0.00343798	Animalia	Arthropoda	Insecta	Neuroptera	Chrysopidae	Hypochrysa	Hypochrysa elegans	COI_ART
0	0	0	0	0.0100797	0	0.11263	0	0	0.00343798	Animalia	Arthropoda	Insecta	Diptera	Muscidae	Phaonia	Phaonia pallida	COI_ART
0.0141081	0	0	0	0	0	0	0	0	0.00337659	Animalia	Arthropoda	Insecta	Lepidoptera	Noctuidae	Diarsia	Diarsia rubi	COI_ART
0	0	0	0	0	0.0126898	0	0	0	0.00331519	Animalia	Arthropoda	Insecta	Lepidoptera	Geometridae	Macaria	Macaria notata	COI_ART
0.0135951	0	0	0	0	0	0	0	0	0.0032538	Animalia	Arthropoda	Insecta	Lepidoptera	Geometridae	Idaea	Idaea seriata	COI_ART
0	0	0	0	0	0.0124548	0	0	0	0.0032538	Animalia	Arthropoda	Crustacea	Isopoda	Philosciidae	Philoscia	Philoscia muscorum	COI_ART
0.0023086	0	0	0	0	0	0.137659	0	0	0.0032538	Animalia	Arthropoda	Insecta	Diptera	Drosophilidae	Scaptomyza	Scaptomyza pallida	COI_ART
0.0133386	0	0	0	0	0	0	0	0	0.00319241	Animalia	Arthropoda	Insecta	Lepidoptera	Geometridae	Hypomecis	Hypomecis punctinalis	COI_ART
0	0	0	0	0	0	0.159559	0	0	0.00313102	Animalia	Arthropoda	Insecta	Lepidoptera	Noctuidae	Conisania	Conisania leineri	COI_ART
0	0.0341654	0	0	0	0	0	0	0	0.00313102	Animalia	Arthropoda	Insecta	Coleoptera	Nitidulidae	Meligethes	Meligethes subrugosus	COI_ART
0	0.0341654	0	0	0	0	0	0	0	0.00313102	Animalia	Arthropoda	Insecta	Hymenoptera	Tenthredinidae	Mesoneura	Mesoneura opaca	COI_ART
0	0	0	0.0667959	0	0	0	0	0	0.00313102	Animalia	Arthropoda	Insecta	Diptera	Calliphoridae	Protophormia	Protophormia terraenovae	COI_ART
0	0	0.00507533	0	0	0	0.134531	0	0	0.00306962	Animalia	Arthropoda	Insecta	Hymenoptera	Apidae	Lasioglossum	Lasioglossum lineare	mIdg
0	0	0.0326271	0	0.00201594	0	0	0	0	0.00300823	Animalia	Arthropoda	Insecta	Heteroptera	Acanthosomatidae	Elasmostethus	Elasmostethus minor	mIdgCOI_ART
0	0.0274663	0	0.00916806	0	0	0	0	0	0.00294684	Animalia	Arthropoda	Insecta	Lepidoptera	Noctuidae	Anorthoa	Anorthoa munda	COI_ART
0	0.0321556	0	0	0	0	0	0	0	0.00294684	Animalia	Arthropoda	Insecta	Heteroptera	Pentatomidae	Pentatoma	Pentatoma rufipes	COI_ART
0.0123125	0	0	0	0	0	0	0	0	0.00294684	Animalia	Arthropoda	Insecta	Lepidoptera	Noctuidae	Tiliacea	Tiliacea citrago	COI_ART
0	0	0	0	0	0	0	0.867925	0	0.00282405	Animalia	Arthropoda	Insecta	Coleoptera	Staphylinidae	Xantholinus	Xantholinus laevigatus	COI_ART
0	0	0	0	0.0231833	0	0	0	0	0.00282405	Animalia	Arthropoda	Insecta	Lepidoptera	Ypsolophidae	Ypsolopha	Ypsolopha ustella	COI_ART
0	0	0	0	0	0	0.140788	0	0	0.00276266	Animalia	Arthropoda	Insecta	Coleoptera	Cantharidae	Malthodes	Malthodes mysticus	mIdg
0	0.0281362	0	0.00392917	0	0	0	0	0	0.00276266	Animalia	Arthropoda	Insecta	Lepidoptera	Geometridae	Biston	Biston strataria	COI_ART
0.0107735	0	0	0	0	0	0	0	0	0.00257848	Animalia	Arthropoda	Insecta	Lepidoptera	Erebidae	Spilosoma	Spilosoma lubricipeda	COI_ART
0	0	0	0	0.00856773	0	0	0.339623	0.00280051	0.00251709	Animalia	Arthropoda	Insecta	Lepidoptera	Noctuidae	Cosmia	Cosmia trapezina	COI_ART
0	0.0274663	0	0	0	0	0	0	0	0.00251709	Animalia	Arthropoda	Chilopoda	Lithobiomorpha		Lithobius	Lithobius melanops	COI_ART
0	0	0.0297269	0	0	0	0	0	0	0.00251709	Animalia	Arthropoda	Insecta	Diptera	Sciaridae	Lycoriella	Lycoriella ingenua	COI_ART
0	0	0	0	0.0206633	0	0	0	0	0.00251709	Animalia	Arthropoda	Insecta	Coleoptera	Corylophidae	Orthoperus	Orthoperus mundus	COI_ART
0	0	0	0	0	0	0	0.754717	0	0.0024557	Animalia	Arthropoda	Insecta	Coleoptera	Cantharidae	Rhagonycha	Rhagonycha fulva	COI_ART
0	0	0	0.0497695	0	0	0	0	0	0.00233291	Animalia	Arthropoda	Insecta	Lepidoptera	Crambidae	Eudonia	Eudonia delunella	COI_ART
0	0	0	0	0.0191514	0	0	0	0	0.00233291	Animalia	Arthropoda	Insecta	Lepidoptera	Geometridae	Eupithecia	Eupithecia selinata	COI_ART
0	0.0174176	0.00797552	0	0	0	0	0	0	0.00227152	Animalia	Arthropoda	Insecta	Lepidoptera	Noctuidae	Diachrysia	Diachrysia chrysitis	COI_ART
0	0	0	0	0	0.00869483	0	0	0	0.00227152	Animalia	Arthropoda	Collembola	Entomobryomorpha	Entomobryidae	Entomobrya	Entomobrya nivalis	COI_ART
0	0	0	0	0	0	0	0.679245	0	0.00221013	Animalia	Arthropoda	Insecta	Lepidoptera	Geometridae	Camptogramma	Camptogramma bilineata	COI_ART
0.00436069	0	0	0	0	0	0.0594437	0	0	0.00221013	Animalia	Arthropoda	Insecta	Diptera	Muscidae	Phaonia	Phaonia subventa	COI_ART
0.00872137	0	0	0	0	0	0	0	0	0.00208734	Animalia	Arthropoda	Insecta	Lepidoptera	Geometridae	Euphyia	Euphyia unangulata	COI_ART
0	0	0	0	0	0.00798985	0	0	0	0.00208734	Animalia	Arthropoda	Insecta	Lepidoptera	Drepanidae	Sabra	Sabra harpagula	COI_ART
0	0.0227769	0	0	0	0	0	0	0	0.00208734	Animalia	Arthropoda	Insecta	Lepidoptera	Geometridae	Xanthorhoe	Xanthorhoe designata	COI_ART
0	0	0	0	0	0.00775485	0	0	0	0.00202595	Animalia	Arthropoda	Insecta	Lepidoptera	Geometridae	Eulithis	Eulithis prunata	COI_ART
0	0	0	0	0	0	0.100116	0	0	0.00196456	Animalia	Arthropoda	Insecta	Neuroptera	Chrysopidae	Chrysopa	Chrysopa pallens	COI_ART
0	0	0	0.0419111	0	0	0	0	0	0.00196456	Animalia	Arthropoda	Insecta	Lepidoptera	Plutellidae	Plutella	Plutella xylostella	COI_ART
0	0	0	0	0	0	0.0969871	0	0	0.00190317	Animalia	Arthropoda	Insecta	Diptera	Rhagionidae	Rhagio	Rhagio lineola	COI_ART
0	0	0	0	0.0156235	0	0	0	0	0.00190317	Animalia	Arthropoda	Insecta	Lepidoptera	Noctuidae	Xestia	Xestia triangulum	COI_ART
0.00769533	0	0	0	0	0	0	0	0	0.00184177	Animalia	Arthropoda	Insecta	Trichoptera	Leptoceridae	Mystacides	Mystacides azureus	COI_ART
0	0	0	0	0	0	0	0.566038	0	0.00184177	Animalia	Arthropoda	Insecta	Lepidoptera	Noctuidae	Trachea	Trachea atriplicis	COI_ART
0	0	0	0	0.0146155	0	0	0	0	0.00178038	Animalia	Arthropoda	Arachnida	Araneae	Theridiidae	Platnickina	Platnickina tincta	COI_ART
0	0	0	0	0	0	0	0.528302	0	0.00171899	Animalia	Arthropoda	Insecta	Hymenoptera	Ichneumonidae	Acrodactyla	Acrodactyla degener	COI_ART
0	0	0	0	0	0	0.0876013	0	0	0.00171899	Animalia	Arthropoda	Insecta	Lepidoptera	Noctuidae	Autographa	Autographa gamma	COI_ART
0.0071823	0	0	0	0	0	0	0	0	0.00171899	Animalia	Arthropoda	Insecta	Psocoptera	Psocidae	Metylophorus	Metylophorus nebulosus	COI_ART
0	0.0180875	0	0	0	0	0	0	0	0.0016576	Animalia	Arthropoda	Insecta	Lepidoptera	Erebidae	Trisateles	Trisateles emortualis	COI_ART
0.00641277	0	0	0	0	0	0	0	0	0.00153481	Animalia	Arthropoda	Insecta	Lepidoptera	Noctuidae	Actinotia	Actinotia polyodon	COI_ART
0	0	0	0	0	0	0	0.471698	0	0.00153481	Animalia	Arthropoda	Insecta	Diptera	Limoniidae	Molophilus	Molophilus crassipygus	COI_ART
0.00641277	0	0	0	0	0	0	0	0	0.00153481	Animalia	Arthropoda	Insecta	Trichoptera	Limnephilidae	Stenophylax	Stenophylax permistus	COI_ART
0	0	0.0174011	0	0	0	0	0	0	0.00147342	Animalia	Arthropoda	Insecta	Lepidoptera	Noctuidae	Conistra	Conistra erythrocephala	COI_ART
0	0	0	0	0	0	0.0750868	0	0	0.00147342	Animalia	Arthropoda	Insecta	Lepidoptera	Drepanidae	Watsonalla	Watsonalla cultraria	COI_ART
0.00102604	0	0	0	0.00251992	0.00328994	0	0	0	0.00141203	Animalia	Arthropoda	Crustacea	Isopoda	Porcellionidae	Porcellio	Porcellio scaber	mIdgCOI_ART
0	0	0	0	0.0115916	0	0	0	0	0.00141203	Animalia	Arthropoda	Insecta	Lepidoptera	Notodontidae	Gluphisia	Gluphisia crenata	COI_ART
0	0	0	0	0	0	0	0.433962	0	0.00141203	Animalia	Arthropoda	Insecta	Diptera	Chironomidae	Limnophyes	Limnophyes habilis	COI_ART
0	0	0	0	0.0110876	0	0	0	0	0.00135063	Animalia	Arthropoda	Insecta	Lepidoptera	Tortricidae	Archips	Archips crataegana	COI_ART
0	0	0	0	0	0	0	0.415094	0	0.00135063	Animalia	Arthropoda	Insecta	Diptera	Heleomyzidae	Scoliocentra	Scoliocentra caesia	COI_ART
0	0	0	0	0	0	0	0	0.00980177	0.00128924	Animalia	Arthropoda	Insecta	Coleoptera	Melyridae	Dasytes	Dasytes aeratus	COI_ART
0	0	0	0	0	0	0	0.396226	0	0.00128924	Animalia	Arthropoda	Insecta	Diptera	Anthomyiidae	Hylemya	Hylemya vagans	COI_ART
0	0	0	0	0	0.00493491	0	0	0	0.00128924	Animalia	Arthropoda	Arachnida	Opiliones	Phalangiidae	Lacinius	Lacinius ephippiatus	COI_ART
0	0	0	0	0.0105837	0	0	0	0	0.00128924	Animalia	Arthropoda	Insecta	Coleoptera	Chrysomelidae	Psylliodes	Psylliodes chalcomerus	COI_ART
0	0	0	0	0	0	0.0625723	0	0	0.00122785	Animalia	Arthropoda	Insecta	Diptera	Culicidae	Culex	Culex torrentium	COI_ART
0	0	0	0	0	0	0.0594437	0	0	0.00116646	Animalia	Arthropoda	Insecta	Lepidoptera	Noctuidae	Mesapamea	Mesapamea secalella	COI_ART
0	0	0	0	0.0095757	0	0	0	0	0.00116646	Animalia	Arthropoda	Insecta	Heteroptera	Miridae	Stenodema	Stenodema calcarata	COI_ART
0	0	0.0130509	0	0	0	0	0	0	0.00110506	Animalia	Arthropoda	Insecta	Lepidoptera	Pyralidae	Aphomia	Aphomia sociella	COI_ART
0	0	0	0	0.00907171	0	0	0	0	0.00110506	Animalia	Arthropoda	Insecta	Lepidoptera	Geometridae	Chloroclystis	Chloroclystis v-ata	COI_ART
0.0046172	0	0	0	0	0	0	0	0	0.00110506	Animalia	Arthropoda	Insecta	Diptera	Limoniidae	Neolimnophila	Neolimnophila placida	COI_ART
0.0046172	0	0	0	0	0	0	0	0	0.00110506	Animalia	Arthropoda	Insecta	Diptera	Pipunculidae	Nephrocerus	Nephrocerus scutellatus	COI_ART
0.00128255	0	0	0	0.00604781	0	0	0	0	0.00104367	Animalia	Arthropoda	Insecta	Diptera	Chaoboridae	Chaoborus	Chaoborus flavicans	COI_ART
0	0	0	0	0	0.00399492	0	0	0	0.00104367	Animalia	Arthropoda	Insecta	Coleoptera	Curculionidae	Curculio	Curculio pellitus	COI_ART
0	0	0	0	0	0.00399492	0	0	0	0.00104367	Animalia	Arthropoda	Insecta	Lepidoptera	Noctuidae	Luperina	Luperina testacea	COI_ART
0	0	0	0	0	0	0	0.301887	0	0.00098228	Animalia	Arthropoda	Insecta	Diptera	Muscidae	Potamia	Potamia littoralis	COI_ART
0.00384766	0	0	0	0	0	0	0	0	0.000920887	Animalia	Arthropoda	Insecta	Lepidoptera	Geometridae	Cyclophora	Cyclophora linearia	COI_ART
0.00384766	0	0	0	0	0	0	0	0	0.000920887	Animalia	Arthropoda	Insecta	Lepidoptera	Geometridae	Ecliptopera	Ecliptopera silaceata	COI_ART
0	0.0100486	0	0	0	0	0	0	0	0.000920887	Animalia	Arthropoda	Insecta	Trichoptera	Hydropsychidae	Hydropsyche	Hydropsyche pellucidula	COI_ART
0	0	0	0	0	0	0	0.283019	0	0.000920887	Animalia	Arthropoda	Insecta	Coleoptera	Carabidae	Nebria	Nebria brevicollis	COI_ART
0	0	0	0	0.00755976	0	0	0	0	0.000920887	Animalia	Arthropoda	Insecta	Lepidoptera	Gelechiidae	Neotelphusa	Neotelphusa sequax	COI_ART
0	0.0100486	0	0	0	0	0	0	0	0.000920887	Animalia	Arthropoda	Arachnida	Araneae	Philodromidae	Philodromus	Philodromus rufus	COI_ART
0	0	0.0101507	0	0	0	0	0	0	0.000859495	Animalia	Arthropoda	Insecta	Lepidoptera	Tortricidae	Rhyacionia	Rhyacionia pinivorana	mIdg
0	0	0	0	0	0.00328994	0	0	0	0.000859495	Animalia	Arthropoda	Insecta	Trichoptera	Leptoceridae	Ceraclea	Ceraclea albimacula	COI_ART
0.00359115	0	0	0	0	0	0	0	0	0.000859495	Animalia	Arthropoda	Insecta	Lepidoptera	Geometridae	Cyclophora	Cyclophora punctaria	COI_ART
0	0.00937873	0	0	0	0	0	0	0	0.000859495	Animalia	Arthropoda	Insecta	Coleoptera	Geotrupidae	Typhaeus	Typhaeus typhoeus	COI_ART
0	0	0	0	0	0	0	0.245283	0	0.000798102	Animalia	Arthropoda	Insecta	Lepidoptera	Noctuidae	Agrotis	Agrotis ipsilon	COI_ART
0	0	0	0.0170264	0	0	0	0	0	0.000798102	Animalia	Arthropoda	Insecta	Lepidoptera	Noctuidae	Apterogenum	Apterogenum ypsillon	COI_ART
0	0	0	0	0	0.00305494	0	0	0	0.000798102	Animalia	Arthropoda	Insecta	Lepidoptera	Notodontidae	Clostera	Clostera curtula	COI_ART
0	0	0	0	0	0.00305494	0	0	0	0.000798102	Animalia	Arthropoda	Insecta	Lepidoptera	Geometridae	Eupithecia	Eupithecia abietaria	COI_ART
0	0	0	0	0.00655179	0	0	0	0	0.000798102	Animalia	Arthropoda	Insecta	Diptera	Lauxaniidae	Lyciella	Lyciella pallidiventris	COI_ART
0	0	0	0	0	0.00305494	0	0	0	0.000798102	Animalia	Arthropoda	Insecta	Psocoptera	Caeciliusidae	Valenzuela	Valenzuela despaxi	COI_ART
0	0	0.00870057	0	0	0	0	0	0	0.00073671	Animalia	Arthropoda	Insecta	Auchenorrhyncha	Cicadellidae	Acericerus	Acericerus ribauti	mIdgCOI_ART
0	0	0	0	0.00604781	0	0	0	0	0.00073671	Animalia	Arthropoda	Insecta	Lepidoptera	Geometridae	Xanthorhoe	Xanthorhoe biriviata	COI_ART
0	0	0	0.014407	0	0	0	0	0	0.000675317	Animalia	Arthropoda	Insecta	Diptera	Chironomidae	Ablabesmyia	Ablabesmyia longistyla	COI_ART
0	0	0	0	0	0	0	0.207547	0	0.000675317	Animalia	Arthropoda	Insecta	Diptera	Syrphidae	Cheilosia	Cheilosia lenis	COI_ART
0	0.007369	0	0	0	0	0	0	0	0.000675317	Animalia	Arthropoda	Insecta	Lepidoptera	Geometridae	Chloroclysta	Chloroclysta siterata	COI_ART
0	0	0	0	0	0	0	0.207547	0	0.000675317	Animalia	Arthropoda	Insecta	Lepidoptera	Drepanidae	Habrosyne	Habrosyne pyritoides	COI_ART
0	0	0	0	0	0	0	0.207547	0	0.000675317	Animalia	Arthropoda	Insecta	Coleoptera	Carabidae	Ocys	Ocys harpaloides	COI_ART
0.00282162	0	0	0	0	0	0	0	0	0.000675317	Animalia	Arthropoda	Insecta	Lepidoptera	Geometridae	Stegania	Stegania trimaculata	COI_ART
0	0	0	0	0	0.00234996	0	0	0	0.000613925	Animalia	Arthropoda	Insecta	Lepidoptera	Noctuidae	Apamea	Apamea epomidion	COI_ART
0	0	0	0	0	0.00234996	0	0	0	0.000613925	Animalia	Arthropoda	Insecta	Lepidoptera	Gracillariidae	Phyllonorycter	Phyllonorycter maestingella	COI_ART
0	0	0	0	0	0	0.0281576	0	0	0.000552532	Animalia	Arthropoda	Insecta	Lepidoptera	Noctuidae	Apamea	Apamea anceps	COI_ART
0	0	0	0	0.00453586	0	0	0	0	0.000552532	Animalia	Arthropoda	Insecta	Psocoptera	Lachesillidae	Lachesilla	Lachesilla pedicularia	COI_ART
0	0	0	0	0	0	0.0281576	0	0	0.000552532	Animalia	Arthropoda	Insecta	Lepidoptera	Ypsolophidae	Ypsolopha	Ypsolopha parenthesella	COI_ART
0.00128255	0.00200973	0	0	0	0	0	0	0	0.00049114	Animalia	Arthropoda	Insecta	Coleoptera	Scirtidae	Scirtes	Scirtes hemisphaericus	mIdg
0.00205209	0	0	0	0	0	0	0	0	0.00049114	Animalia	Arthropoda	Insecta	Lepidoptera	Noctuidae	Abrostola	Abrostola triplasia	COI_ART
0	0	0	0	0	0	0.0250289	0	0	0.00049114	Animalia	Arthropoda	Insecta	Lepidoptera	Noctuidae	Amphipyra	Amphipyra pyramidea	COI_ART
0.00205209	0	0	0	0	0	0	0	0	0.00049114	Animalia	Arthropoda	Insecta	Lepidoptera	Tortricidae	Cochylis	Cochylis nana	COI_ART
0.00205209	0	0	0	0	0	0	0	0	0.00049114	Animalia	Arthropoda	Insecta	Coleoptera	Elateridae	Denticollis	Denticollis linearis	COI_ART
0	0	0	0	0	0	0.0219003	0	0	0.000429747	Animalia	Arthropoda	Insecta	Lepidoptera	Pyralidae	Aglossa	Aglossa caprealis	COI_ART
0	0	0	0	0	0	0.0219003	0	0	0.000429747	Animalia	Arthropoda	Insecta	Lepidoptera	Tortricidae	Cnephasia	Cnephasia genitalana	COI_ART
0	0	0	0	0	0.00164497	0	0	0	0.000429747	Animalia	Arthropoda	Insecta	Diptera	Culicidae	Culiseta	Culiseta annulata	COI_ART
0	0	0	0	0	0	0.0219003	0	0	0.000429747	Animalia	Arthropoda	Insecta	Psocoptera	Psocidae	Psococerastis	Psococerastis gibbosa	COI_ART
0.00153907	0	0	0	0	0	0	0	0	0.000368355	Animalia	Arthropoda	Insecta	Lepidoptera	Noctuidae	Orthosia	Orthosia cruda	mIdg
0	0	0	0	0.0030239	0	0	0	0	0.000368355	Animalia	Arthropoda	Insecta	Trichoptera	Leptoceridae	Ceraclea	Ceraclea dissimilis	COI_ART
0	0	0	0	0	0.00140997	0	0	0	0.000368355	Animalia	Arthropoda	Insecta	Sternorrhyncha	Aphididae	Phyllaphis	Phyllaphis fagi	COI_ART
0	0	0	0	0	0	0.0187717	0	0	0.000368355	Animalia	Arthropoda	Insecta	Diptera	Tipulidae	Tipula	Tipula peliostigma	COI_ART
0	0	0	0	0	0	0	0.0943396	0	0.000306962	Animalia	Arthropoda	Insecta	Diptera	Cecidomyiidae	Aprionus	Aprionus spiniger	COI_ART
0	0	0	0	0	0	0	0.0943396	0	0.000306962	Animalia	Arthropoda	Insecta	Lepidoptera	Noctuidae	Noctua	Noctua comes	COI_ART
0	0.00334955	0	0	0	0	0	0	0	0.000306962	Animalia	Arthropoda	Insecta	Diptera	Hybotidae	Trichinomyia	Trichinomyia flavipes	COI_ART
0	0	0	0	0	0.000939982	0	0	0	0.00024557	Animalia	Arthropoda	Insecta	Ephemeroptera	Ephemeridae	Ephemera	Ephemera vulgata	COI_ART
0	0	0.00290019	0	0	0	0	0	0	0.00024557	Animalia	Arthropoda	Insecta	Diptera	Tipulidae	Tipula	Tipula irrorata	COI_ART
0	0	0	0	0	0	0	0.0754717	0	0.00024557	Animalia	Arthropoda	Insecta	Lepidoptera	Tischeriidae	Tischeria	Tischeria ekebladella	COI_ART
0	0.00200973	0	0	0	0	0	0	0	0.000184177	Animalia	Arthropoda	Insecta	Trichoptera	Polycentropodidae	Polycentropus	Polycentropus flavomaculatus	COI_ART
0	0.00200973	0	0	0	0	0	0	0	0.000184177	Animalia	Arthropoda	Insecta	Trichoptera	Psychomyiidae	Psychomyia	Psychomyia pusilla	COI_ART
0	0	0	0	0	0	0	0.0377358	0	0.000122785	Animalia	Arthropoda	Insecta	Diptera	Phoridae	Megaselia	Megaselia rufa	COI_ART
