# Supplementary material for: Metabarcoding dietary analysis in the insectivorous bat Nyctalusleisleri and implications for conservation
Source: Biodivers Data J. 2023 Nov 14;11:e111146. doi: 10.3897/BDJ.11.e111146 (PMC10838074; doi:10.3897/BDJ.11.e111146)
Supplement: Supplementary material 5 — R code for Figures 2-4 [file bdj-11-e111146-s005.txt]

###############Figure 2

library("vegan")
library("dplyr")
library("ggpubr")
library("ggvenn")

venn_Species<- read.csv ("C:/Users/amims/Documents/Bats/uploadR/Venn_diagrams_marker_indicated.csv",sep=";",header=TRUE, check.names = FALSE,na.strings=c("","NA"), row.names=1)
venn_Species=venn_Species%>% select("COI_ART","16S","mIdg")
venn_Species<-lapply(venn_Species, function (x) { x })


Venndia_Species<-ggvenn(venn_Species, fill_color = c("#0073C2FF", "#EFC000FF", "#868686FF"),stroke_size = 0.7, set_name_size = 6.5,text_size = 6.0,fill_alpha = 0.1)
Venndia_Species


######################
venn_Species<- read.csv ("C:/Users/amims/Documents/Bats/uploadR/Venn_diagrams_marker_indicated.csv",sep=";",header=TRUE, check.names = FALSE,na.strings=c("","NA"), row.names=1)

Venn_Species_ART =subset(venn_Species,  Phylum ==c("Arthropoda") )
venn_Species_ART_1=Venn_Species_ART%>% select("COI_ART","16S","mIdg")
venn_Species_ART_1<-lapply(venn_Species_ART_1, function (x) { x })
Venndia_Species_ART<-ggvenn(venn_Species_ART_1, fill_color = c("#0073C2FF", "#EFC000FF", "#868686FF"),stroke_size = 0.7, set_name_size = 6.5,text_size = 6.0,fill_alpha = 0.1)
Venndia_Species_ART

venn_Species<- read.csv ("C:/Users/amims/Documents/Bats/uploadR/Venn_diagrams_marker_indicated.csv",sep=";",header=TRUE, check.names = FALSE,na.strings=c("","NA"), row.names=1)

Venn_Species_INS =subset(venn_Species,  Class ==c("Insecta") )
venn_Species_INS_1=Venn_Species_INS%>% select("COI_ART","16S","mIdg")
venn_Species_INS_1<-lapply(venn_Species_INS_1, function (x) { x })
Venndia_Species_INS<-ggvenn(venn_Species_INS_1, fill_color = c("#0073C2FF", "#EFC000FF", "#868686FF"),stroke_size = 0.7, set_name_size = 6.5,text_size = 6.0,fill_alpha = 0.1)
Venndia_Species_INS

venn_Species<- read.csv ("C:/Users/amims/Documents/Bats/uploadR/Venn_diagrams_marker_indicated.csv",sep=";",header=TRUE, check.names = FALSE,na.strings=c("","NA"), row.names=1)

Venn_Species_LEP =subset(venn_Species,  Order ==c("Lepidoptera") )
venn_Species_LEP_1=Venn_Species_LEP%>% select("COI_ART","16S","mIdg")
venn_Species_LEP_1<-lapply(venn_Species_LEP_1, function (x) { x })
Venndia_Species_LEP<-ggvenn(venn_Species_LEP_1, fill_color = c("#0073C2FF", "#EFC000FF", "#868686FF"),stroke_size = 0.7, set_name_size = 6.5,text_size = 6.0,fill_alpha = 0.1)
Venndia_Species_LEP

venn_Species<- read.csv ("C:/Users/amims/Documents/Bats/uploadR/Venn_diagrams_marker_indicated.csv",sep=";",header=TRUE, check.names = FALSE,na.strings=c("","NA"), row.names=1)

Venn_Species_COL =subset(venn_Species,  Order ==c("Coleoptera") )
venn_Species_COL_1=Venn_Species_COL%>% select("COI_ART","16S","mIdg")
venn_Species_COL_1<-lapply(venn_Species_COL_1, function (x) { x })
Venndia_Species_COL<-ggvenn(venn_Species_COL_1, fill_color = c("#0073C2FF", "#EFC000FF", "#868686FF"),stroke_size = 0.7, set_name_size = 6.5,text_size = 6.0,fill_alpha = 0.1)
Venndia_Species_COL

venn_Species<- read.csv ("C:/Users/amims/Documents/Bats/uploadR/Venn_diagrams_marker_indicated.csv",sep=";",header=TRUE, check.names = FALSE,na.strings=c("","NA"), row.names=1)

Venn_Species_DIP =subset(venn_Species,  Order ==c("Diptera") )
venn_Species_DIP_1=Venn_Species_DIP%>% select("COI_ART","16S","mIdg")
venn_Species_DIP_1<-lapply(venn_Species_DIP_1, function (x) { x })
Venndia_Species_DIP<-ggvenn(venn_Species_DIP_1, fill_color = c("#0073C2FF", "#EFC000FF", "#868686FF"),stroke_size = 0.7, set_name_size = 6.5,text_size = 6.0,fill_alpha = 0.1)
Venndia_Species_DIP


###################  Figure 3

library(ggplot2)
library(ggpubr)
library(RColorBrewer)

Bat_species<- read.csv (file="C:/Users/amims/Documents/Bats/uploadR/Species_per_Marker.csv",sep=";",header=TRUE, check.names = FALSE, row.name=1, na.strings=c("","NA"))

Bat_species_sub=subset(Bat_species, (Sample=="KF01-01" | Sample=="KF01-02" | Sample=="KF01-03" | Sample=="KF01-06" | Sample=="KF01-07" | Sample=="KF01-08" | Sample=="KF01-09" | Sample=="KF01-10" | Sample=="KF01-11" ))
aggregate(Bat_species_sub$Species, by=list(Category=Bat_species_sub$Group), FUN=sum)
Bat_species_sub=subset(Bat_species_sub, (Group=="Arachnida" | Group=="Blattodea" | Group=="Coleoptera"| Group=="Diptera"| Group=="Entomobryomorpha"| Group=="Ephemeroptera"| Group=="Hemiptera"| Group=="Hymenoptera"| Group=="Isopoda"| Group=="Lepidoptera"| Group=="Lithobiomorpha"| Group=="Neuroptera"| Group=="Psocoptera"| Group=="Trichoptera"))

Bat_species_rare<- read.csv (file="C:/Users/amims/Documents/Bats/uploadR/Species_per_Marker_rarefied.csv",sep=";",header=TRUE, check.names = FALSE, row.name=1, na.strings=c("","NA"))

Bat_species_sub_rare=subset(Bat_species_rare, (Sample=="KF01-01" | Sample=="KF01-02" | Sample=="KF01-03" | Sample=="KF01-06" | Sample=="KF01-07" | Sample=="KF01-08" | Sample=="KF01-09" | Sample=="KF01-10" | Sample=="KF01-11" ))
aggregate(Bat_species_sub_rare$Species, by=list(Category=Bat_species_sub_rare$Group), FUN=sum)
Bat_species_sub_rare=subset(Bat_species_sub_rare, (Group=="Arachnida" | Group=="Blattodea" | Group=="Coleoptera"| Group=="Diptera"| Group=="Entomobryomorpha"| Group=="Ephemeroptera"| Group=="Hemiptera"| Group=="Hymenoptera"| Group=="Isopoda"| Group=="Lepidoptera"| Group=="Lithobiomorpha"| Group=="Neuroptera"| Group=="Psocoptera"| Group=="Trichoptera"))


n <- 14
qual_col_pals = brewer.pal.info[brewer.pal.info$category == 'qual',]
col_vector = unlist(mapply(brewer.pal, qual_col_pals$maxcolors, rownames(qual_col_pals)))
col=sample(col_vector, n)

nb.cols <- 14
col <- colorRampPalette(brewer.pal(14, "Spectral"))(nb.cols)

#position='fill'
a <- ggplot(Bat_species_sub, aes(x = Marker, y = Species, fill = Group)) + 
  geom_bar(stat = 'identity', position = 'stack') + facet_grid(~ Sample)+scale_fill_manual(values = col, name="Taxon")+
  theme_bw()+
  theme(axis.text=element_text(size=13),axis.title = element_text(size = 13),legend.text=element_text(size=13),axis.text.x = element_text(angle = 90, hjust=1),strip.text.x = element_text(size = 12, color = "black"), legend.position = "none")
 
b <- ggplot(Bat_species_sub, aes(x = Marker, y = Species, fill = Group)) + 
  geom_bar(stat = 'identity', position = 'fill') + facet_grid(~ Sample)+scale_fill_manual(values = col, name="Taxon")+
  theme_bw()+
  theme(axis.text=element_text(size=13),axis.title = element_text(size = 13),legend.text=element_text(size=13),axis.text.x = element_text(angle = 90, hjust=1),strip.text.x = element_text(size = 12, color = "black"))

c <- ggplot(Bat_species_sub_rare, aes(x = Marker, y = Species, fill = Group)) + 
  geom_bar(stat = 'identity', position = 'stack') + facet_grid(~ Sample)+scale_fill_manual(values = col, name="Taxon")+
  theme_bw()+
  theme(axis.text=element_text(size=13),axis.title = element_text(size = 13),legend.text=element_text(size=13),axis.text.x = element_text(angle = 90, hjust=1),strip.text.x = element_text(size = 12, color = "black"), legend.position = "none")

d <- ggplot(Bat_species_sub_rare, aes(x = Marker, y = Species, fill = Group)) + 
  geom_bar(stat = 'identity', position = 'fill') + facet_grid(~ Sample)+scale_fill_manual(values = col, name="Taxon")+
  theme_bw()+
  theme(axis.text=element_text(size=13),axis.title = element_text(size = 13),legend.text=element_text(size=13),axis.text.x = element_text(angle = 90, hjust=1),strip.text.x = element_text(size = 12, color = "black"))


ggarrange(a, b, c,d , 
          labels = c("A", "B", "C","D"),
          ncol = 2, nrow = 2,widths = c(1.3, 2))
 
  

################### Figure 4

Bat_species_guano<- read.csv (file="C:/Users/amims/Documents/Bats/uploadR/Species_over_time_rarefied.csv",sep=";",header=TRUE, check.names = FALSE, row.name=1, na.strings=c("","NA"))
nb.cols <- 7
col <- colorRampPalette(brewer.pal(7, "Spectral"))(nb.cols)
col=c("#8dd3c7","#e5c494","#bebada","#fb8072","#80b1d3","#fdb462","#b3de69","#fccde5")
Bat_species_guano$Order <- factor(Bat_species_guano$Order, levels = c("Coleoptera", "Diptera", "Lepidoptera","Neuroptera", "Trichoptera","Ephemeroptera","other arthropods"))
Bat_species_guano$Date <- factor(Bat_species_guano$Date, levels = c("26.03.2017", "24.05.2017", "28.05.2017","23.06.2017", "26.06.2017","29.06.2017","08.07.2017", "09.08.2017","14.08.2017"))


a<-ggplot(Bat_species_guano, aes(x = Date, y = Species, fill = Order)) + 
  geom_bar(stat = 'identity', position = 'stack') +scale_fill_manual(values = col)+
  theme_bw()+
  labs(x ="", y = "Number of species")+
  theme(axis.text=element_text(size=13),axis.title = element_text(size = 13),axis.text.x = element_text(angle = 90, hjust=1),legend.position = "none")

b<-ggplot(Bat_species_guano, aes(x = Date, y = relperc, fill = Order)) + 
  geom_bar(stat = 'identity', position = 'stack') +scale_fill_manual(values = col, name="Order")+
  theme_bw()+
  labs(x ="", y = "percentage of diet")+
  theme(axis.text=element_text(size=13),axis.title = element_text(size = 13),axis.text.x = element_text(angle = 90, hjust=1),legend.position = "none")

c<-ggplot(Bat_species_guano, aes(x = Date, y = relra, fill = Order)) + 
  geom_bar(stat = 'identity', position = 'stack') +scale_fill_manual(values = col, name="Order")+
  theme_bw()+
  labs(x ="", y = "relative read abundance")+
  theme(axis.text=element_text(size=13),axis.title = element_text(size = 13),legend.text=element_text(size=13),axis.text.x = element_text(angle = 90, hjust=1),strip.text.x = element_text(size = 12, color = "black"))


d<-ggplot(Bat_species_guano, aes(x = Date, y = Species, group = Order, colour=Order,shape=Order)) + 
  geom_line(aes(linetype=Order), size=1.2,stat = 'identity') +
  scale_color_manual(values=col, name="Order")+
  theme_bw()+
  scale_linetype_manual(values=c("twodash", "solid","longdash","twodash","longdash","dashed","solid"))+
  geom_point(size=5) +        
  scale_shape_manual(values=c(18,15,20,15,17,19,25)) +  
  labs(x ="", y = "Number of species")+
  theme(axis.text=element_text(size=13),axis.title = element_text(size = 13),legend.text=element_text(size=13),axis.text.x = element_text(angle = 90, hjust=1),strip.text.x = element_text(size = 12, color = "black"),legend.position = "none")

e<-ggplot(Bat_species_guano, aes(x = Date, y = relperc, group = Order, colour=Order,shape=Order)) + 
  geom_line(aes(linetype=Order), size=1.2,stat = 'identity') +
  theme_bw()+
  scale_linetype_manual(values=c("twodash", "solid","longdash","twodash","longdash","dashed","solid"))+
  scale_color_manual(values=col, name="Order")+
  geom_point(size=5) +        
  scale_shape_manual(values=c(18,15,20,15,17,19,25)) +  
  labs(x ="", y = "percentage of diet")+
  theme(axis.text=element_text(size=13),axis.title = element_text(size = 13),legend.text=element_text(size=13),axis.text.x = element_text(angle = 90, hjust=1),strip.text.x = element_text(size = 12, color = "black"),legend.position = "none")

f<-ggplot(Bat_species_guano, aes(x = Date, y = relra, group = Order, colour=Order,shape=Order)) + 
  geom_line(aes(linetype=Order), size=1.2,stat = 'identity') +
  theme_bw()+
  scale_linetype_manual(values=c("twodash", "solid","longdash","twodash","longdash","dashed","solid"))+
  scale_color_manual(values=col, name="Order")+
  geom_point(size=5) +        
  scale_shape_manual(values=c(18,15,20,15,17,19,25)) +  
  labs(x ="", y = "relative read abundance")+
  theme(axis.text=element_text(size=13),axis.title = element_text(size = 13),legend.text=element_text(size=13),axis.text.x = element_text(angle = 90, hjust=1),strip.text.x = element_text(size = 12, color = "black"))


ggarrange(a, b, c,d ,e,f, 
          labels = c("A", "B", "C","D","E","F"),
          ncol = 3, nrow = 2,widths = c(1.4, 1.4,2))
